# Supplementary material for: Integrated lipidomic and transcriptomic analyses reveal the mechanism of lipid biosynthesis and accumulation during seed development in sesame
Source: Front Plant Sci. 2023 Jun 22;14:1211040. doi: 10.3389/fpls.2023.1211040 (PMC10325577; doi:10.3389/fpls.2023.1211040)
Supplement: Supplementary file 5 [file Table_1.xlsx]

## Sheet: Table S1
Table S1. Gene primers for qRT-PCR.
Gene ID	Forward primer (5' to 3')	Reverse primer (5' to 3')
SIN_1006268(Actin7)	CTGTCAACAGAATTGGGTG	GCAACTGGGATGATATGG
LOC105155368	GCGGATATAAGGAACTGAAG	TGAAGCATCTGACTGGAA
LOC105159686	CTCCAAATCCTCATCTCT	CACCATATACACAGACTAAC
LOC105160959	TCATATCCACCTTCATCCT	AACAACAGACTCCATTAGAG
LOC105161198	GTGACCTTCTCAACAAGTATC	TTCTTATCTGTGCGTGGAT
LOC105162419	TTCTCCTTCTTCGTCATC	CTTCACCTATCCTCTACAG
LOC105164924	GAGAATGGAAGGTCACTT	TCTGTCCTCTACTCCTAC
LOC105165943	TGATTGAACGCTTGAGAC	AGGATTAGGATACACGAGTT
LOC105167042	CTATCCTAAGCCAAGAACTG	CGACAAACAGAATGAAGAAC
LOC105175564	GATGATTGAGAGGACAGT	CGTTCTTGGAATGAAGTG

## Sheet: Table S2
Table S2. Fatty acid composition and content in developing sesame seed.
Abbreviation	Name	Unit	Content_9d	Content_21d	Content_33d	Fold change(21d/9d)	Fold change(33d/9d)	Fold change(33d/21d)	p-value(21d/9d)	p-value(33d/9d)	p-value(33d/21d)
C6:0	Methyl hexanoate	ug/g	0.0357165	0.0342652	0.0671034	0.959366	1.87878	1.95835	0.833359	0.141355	0.133544
C8:0	Methyl octanoate	ug/g	0.0573767	0.0550924	0.137831	0.960187	2.40221	2.50181	0.611565	0.0173118	0.0153963
C10:0	Methyl decanoate	ug/g	0.0595128	0.0751914	0.189381	1.26345	3.18218	2.51865	0.357639	0.00229505	0.00342765
C11:0	Methyl undecanoate	ug/g	0.0157944	0.017145	0.0176389	1.08551	1.11678	1.02881	0.693071	0.391097	0.870767
C12:0	Methyl dodecanoate	ug/g	0.432102	0.592808	1.24415	1.37192	2.8793	2.09874	0.365056	0.00280692	0.0126486
C13:0	Methyl tridecanoate	ug/g	0.0419138	0.0437856	0.0645117	1.04466	1.53915	1.47335	0.606727	0.0232913	0.0393133
C14:0	Methyl myristate	ug/g	3.04224	7.77418	21.7709	2.55541	7.1562	2.80041	0.00735406	5.47455e-05	0.00052615
C14:1N5	Methyl myristoleate	ug/g	51.6507	30.2805	25.0205	0.586255	0.484417	0.82629	0.232164	0.127694	0.618628
C15:0	Methyl pentadecanoate	ug/g	2.1349	3.60587	5.21648	1.68901	2.44342	1.44666	0.0157874	0.000402968	0.0211394
C15:1N5	Methyl cis-10-pentadecenoate	ug/g	27.8427	12.2207	36.8879	0.43892	1.32487	3.01847	0.29093	0.492362	0.0581114
C16:0	Methyl palmitate	ug/g	431.046	3352.79	10483.9	7.77827	24.322	3.12692	0.000722707	6.2082e-06	8.98337e-05
C16:1N7	Methyl palmitoleate	ug/g	30.5295	62.4098	227.397	2.04424	7.44843	3.64361	0.0422963	0.000183623	0.000176027
C17:0	Methyl heptadecanoate	ug/g	10.3667	27.5128	109.416	2.65396	10.5546	3.97692	0.00195713	7.76365e-05	0.000215897
C17:1N7	Methyl cis-10-heptadecenoate	ug/g	18.5523	18.6484	52.2889	1.00518	2.81846	2.80393	0.987569	0.00676881	0.0035227
C18:0	Methyl stearate	ug/g	70.167	1808.15	8350.7	25.7692	119.012	4.61838	0.000644658	3.49239e-05	0.000125797
C18:1N9	Methyl oleate	ug/g	716.461	8499.62	31341.5	11.8633	43.7449	3.6874	0.000376415	2.08849e-05	0.000108428
C18:2N6	Methyl linoleate	ug/g	301.112	8852.42	37766.6	29.3991	125.424	4.26625	0.000261973	7.26744e-06	3.52825e-05
C18:2TTN6	Methyl linolelaidate	ug/g	3.81109	3.4418	3.19058	0.903101	0.837184	0.927011	0.205837	0.0512102	0.288153
C18:3N3	Methyl linolenate	ug/g	419.584	652.656	1156.99	1.55548	2.75747	1.77274	0.0281982	0.000207123	0.00359519
C18:3N6	Methyl γ-linolenate	ug/g	4.63503	7.66412	19.383	1.65352	4.18185	2.52906	0.063611	0.00148135	0.00462091
C20:0	Methyl arachidate	ug/g	13.3958	223.882	945.851	16.7128	70.6078	4.22477	0.00104001	3.41292e-05	0.00015477
C20:1N9	cis-11-Eicosenoic acid methyl ester	ug/g	36.9633	64.158	239.985	1.73572	6.49251	3.74053	0.00728745	5.6852e-05	0.000132549
C20:2N6	cis-11,14-Eicosadienoic acid methyl ester	ug/g	5.28686	11.6488	58.2723	2.20336	11.0221	5.00242	0.00227309	4.83953e-05	9.60604e-05
C20:3N3	cis-11,14,17-Eicosatrienoic acid methyl ester	ug/g	6.45008	3.6443	2.7437	0.565001	0.425374	0.752872	0.00967142	0.00247029	0.0564807
C20:3N6	cis-8,11,14-Eicosatrienoic acid methyl ester	ug/g	0.542988	0.480528	0.582415	0.88497	1.07261	1.21203	0.66495	0.809663	0.580448
C20:4N6	Methyl arachidonate	ug/g	0.676569	0.605919	0.674325	0.895575	0.996683	1.1129	0.748412	0.99302	0.671781
C20:5N3	cis-5,8,11,14,17-Eicosapentaenoic acid methyl ester	ug/g	0.73134	0.709828	1.15202	0.970585	1.57521	1.62295	0.893885	0.0965145	0.125656
C21:0	Methyl heneicosanoate	ug/g	8.32368	7.72833	15.5592	0.928474	1.86927	2.01327	0.509797	0.00162182	0.00119156
C22:0	Methyl behenate	ug/g	15.8988	54.6762	184.387	3.43902	11.5976	3.37234	0.00105009	4.66376e-05	0.000201767
C22:1N9	Methyl erucate	ug/g	2.0133	1.85879	4.318	0.923256	2.14474	2.32302	0.645302	0.00597755	0.00285818
C22:2N6	cis-13,16-Docosadienoic acid methyl ester	ug/g	1.68769	1.43881	2.49406	0.852533	1.47779	1.73342	0.405198	0.165131	0.0802945
C22:4N6	Methyl docosatetraenoate	ug/g	0.853531	0.760183	1.28151	0.890633	1.50142	1.68579	0.566737	0.0248222	0.013687
C22:5N3	Methyl docosapentaenoate	ug/g	0.297969	0.29549	0.468176	0.99168	1.57122	1.5844	0.98306	0.237488	0.346711
C22:5N6	Methyl docosapentaenoate	ug/g	0.828315	1.24476	2.92431	1.50276	3.53043	2.3493	0.00223995	0.000197748	0.00050821
C22:6N3	cis-4,7,10,13,16,19-Docosahexaenoic acid methyl ester	ug/g	0.618708	1.70038	3.99656	2.74827	6.45953	2.3504	0.140919	0.0157631	0.0883943
C23:0	Methyl tricosanoate	ug/g	3.019	8.8588	29.2822	2.93435	9.69928	3.30543	0.000534495	6.94224e-05	0.000224888
C24:0	Methyl tetracosanoate	ug/g	11.8481	37.6405	126.163	3.17692	10.6483	3.35178	0.000931198	4.73965e-05	0.00019001
C24:1N9	Methyl cis-15-tetracosenoate	ug/g	4.64662	3.89684	4.71531	0.838641	1.01478	1.21003	0.266719	0.904722	0.146646
Total_MUFA	Saturated fatty acid	ug/g	888.659	8693.1	31932.1
Total_PUFA	Monounsaturated fatty acids	ug/g	747.116	9538.71	39020.8
Total_SFA	Polyunsaturated fatty acids	ug/g	569.884	5533.43	20274
Total_FA	Fatty acids	ug/g	2205.66	23765.2	91226.8
N3: The first unsaturated bond in unsaturated fatty acids occurs at the third position of the methyl end of the carbon chain.
N6: The first unsaturated bond in unsaturated fatty acids occurs at the sixth position of the methyl end of the carbon chain.

## Sheet: Table S3
Table S3. The composition and content of differentially accumulated lipids in developing sesame seed.
LipidIon	Lipid Name	Class	Ion Formula	CalMz	RT-(min)	9d-1	9d-2	9d-3	21d-1	21d-2	21d-3	33d-1	33d-2	33d-3
AGlcSiE(15:0)+NH4	AcylGlcSitosterol ester	AGlcSiE	C50 H92 O7 N1	818.687	15.4577	8.34904	11.5412	8.31142	35.1567	31.7003	30.5637	20.3794	22.6603	30.8353
AGlcSiE(16:1)+NH4	AcylGlcSitosterol ester	AGlcSiE	C51 H92 O7 N1	830.687	14.9268	38.7442	58.8801	43.7163	44.5381	41.3999	36.4455	17.4357	18.0081	22.8405
AGlcSiE(17:1)+NH4	AcylGlcSitosterol ester	AGlcSiE	C52 H94 O7 N1	844.702	15.5012	7.34722	12.121	7.37918	30.6842	26.9449	26.3255	17.3488	17.7745	25.9723
AGlcSiE(18:0)+NH4	AcylGlcSitosterol ester	AGlcSiE	C53 H98 O7 N1	860.734	17.0382	9.67686	15.428	10.5959	57.1293	51.5909	48.5852	46.6474	48.2232	74.5156
AGlcSiE(18:2)+NH4	AcylGlcSitosterol ester	AGlcSiE	C53 H94 O7 N1	856.702	14.949	95.7541	153.128	111.785	274.919	270.762	244.489	230.896	245.058	317.742
AGlcSiE(18:3)+NH4	AcylGlcSitosterol ester	AGlcSiE	C53 H92 O7 N1	854.687	14.1156	98.2346	159.574	107.575	112.542	95.0149	90.0469	28.6421	29.6546	41.8491
AGlcSiE(20:0)+NH4	AcylGlcSitosterol ester	AGlcSiE	C55 H102 O7 N1	888.765	18.2769	2.41113	3.53638	2.55527	8.4902	8.12918	6.57919	4.33336	5.24053	7.00357
AGlcSiE(20:1)+NH4	AcylGlcSitosterol ester	AGlcSiE	C55 H100 O7 N1	886.749	17.0171	11.5289	20.1186	12.3934	12.2527	11.0152	10.2455	3.58735	3.3555	5.20141
AGlcSiE(20:2)+NH4	AcylGlcSitosterol ester	AGlcSiE	C55 H98 O7 N1	884.734	15.9803	7.56968	11.1721	8.10545	8.07604	6.8238	7.26872	3.27012	3.23518	3.51338
Cer(d18:0/20:0)+H	Ceramides	Cer	C38 H78 O3 N1	596.598	13.6706	0.0998692	0.0603755	0.0567069	0.121473	0.140366	0.130602	0.0336897	0.0394011	0.0276963
Cer(d18:0+pO/16:0)+H	Ceramides	Cer	C34 H70 O4 N1	556.53	10.7018	0.620917	0.426335	0.411752	0.721939	1.00564	0.771514	0.31991	0.279623	0.277656
Cer(d18:0+pO/18:0)+H	Ceramides	Cer	C36 H74 O4 N1	584.561	11.714	0.224303	0.135194	0.151065	0.341379	0.399223	0.364787	0.218374	0.207782	0.33033
Cer(d18:0+pO/20:0)+H	Ceramides	Cer	C38 H78 O4 N1	612.593	12.7096	0.882862	0.524019	0.567285	0.760454	0.878421	0.757957	0.217607	0.202163	0.330727
Cer(d18:0+pO/20:0+O)+H	Ceramides	Cer	C38 H78 O5 N1	628.587	12.3285	1.21818	0.648921	0.732487	1.95118	2.36101	2.06246	0.741097	0.71657	1.0142
Cer(d18:0+pO/21:0)+H	Ceramides	Cer	C39 H80 O4 N1	626.608	13.2304	1.2126	0.718424	0.777807	1.18447	1.38725	1.0866	0.375131	0.357538	0.489621
Cer(d18:0+pO/21:0+O)+H	Ceramides	Cer	C39 H80 O5 N1	642.603	12.8365	0.590993	0.361481	0.352362	0.572149	0.663214	0.561937	0.140662	0.110458	0.183634
Cer(d18:0+pO/22:0)+H	Ceramides	Cer	C40 H82 O4 N1	640.624	13.7684	9.02153	5.03483	5.81134	6.0694	7.03948	5.8785	1.46096	1.25857	2.16632
Cer(d18:0+pO/22:0+O)+H	Ceramides	Cer	C40 H82 O5 N1	656.619	11.8009	0.935366	0.649807	0.635592	1.32194	1.4983	1.26056	0.155188	0.18501	0.215279
Cer(d18:0+pO/23:0+O)+H	Ceramides	Cer	C41 H84 O5 N1	670.634	12.2701	0.262154	0.144332	0.152895	0.810327	1.12558	0.981192	0.190255	0.160197	0.23224
Cer(d18:0+pO/23:0+O)+H	Ceramides	Cer	C41 H84 O5 N1	670.634	13.9042	1.16504	0.715082	0.726575	2.07573	2.41096	1.98888	0.951193	0.841232	1.44401
Cer(d18:0+pO/24:0)+H	Ceramides	Cer	C42 H86 O4 N1	668.655	14.9232	10.6286	6.53167	6.58385	15.8857	19.4	15.0165	11.6521	11.2997	16.1819
Cer(d18:0+pO/24:0+O)+H	Ceramides	Cer	C42 H86 O5 N1	684.65	12.7642	0.308713	0.220925	0.214279	1.02839	1.15772	1.1052	0.354939	0.309556	0.541248
Cer(d18:0+pO/24:0+O)+H	Ceramides	Cer	C42 H86 O5 N1	684.65	14.4572	6.15739	3.59323	3.55391	14.685	17.3173	14.1298	8.78714	8.12789	13.0933
Cer(d18:0+pO/25:0+O)+H	Ceramides	Cer	C43 H88 O5 N1	698.666	15.0234	3.98934	2.58813	2.32523	5.98715	7.86872	6.18323	3.60566	3.26501	5.36975
Cer(d18:0+pO/25:0+O)+H	Ceramides	Cer	C43 H88 O5 N1	698.666	13.2768	0.0489754	0.0325513	0.0312955	0.347997	0.397672	0.33788	0.270138	0.210827	0.32923
Cer(d18:0+pO/26:0)+H	Ceramides	Cer	C44 H90 O4 N1	696.686	15.9085	1.55405	0.962939	0.865598	0.773093	0.930783	0.733806	0.269344	0.248053	0.351949
Cer(d18:0+pO/26:0+O)+H	Ceramides	Cer	C44 H90 O5 N1	712.681	15.7898	4.62461	2.72728	2.49762	7.08757	8.00596	6.97233	3.29933	3.04609	4.72514
Cer(d18:0+pO/27:0)+H	Ceramides	Cer	C45 H92 O4 N1	710.702	16.7367	0.0853315	0.0581722	0.0524714	0.172281	0.206436	0.160901	0.170483	0.169632	0.242029
Cer(d18:0+pO/27:0)+HCOO	Ceramides	Cer	C46 H92 O6 N1	754.693	16.5333	0.12141	0.080788	0.0688877	0.233403	0.235765	0.154562	0.14721	0.173713	0.150431
Cer(d18:0+pO/27:0+O)+H	Ceramides	Cer	C45 H92 O5 N1	726.697	16.0365	0.498882	0.284963	0.263418	0.23543	0.268419	0.219947	0.0275155	0.0289723	0.0418497
Cer(d18:0+pO/28:0)+HCOO	Ceramides	Cer	C47 H94 O6 N1	768.709	17.37	0.0559958	0.0484812	0.0385421	0.074182	0.0908516	0.098679	0.09985	0.116053	0.109304
Cer(d18:0+pO/28:0+O)+H	Ceramides	Cer	C46 H94 O5 N1	740.713	16.6655	0.0844442	0.0512225	0.0448506	0.094149	0.122504	0.0876464	0.198546	0.173081	0.292328
Cer(d18:1/25:0+O)+H	Ceramides	Cer	C43 H86 O4 N1	680.655	14.9426	0.770078	0.531601	0.463252	2.39578	3.05269	2.43434	4.57443	4.63027	6.7896
Cer(d18:1/26:0+O)+H	Ceramides	Cer	C44 H88 O4 N1	694.671	15.5278	0.289764	0.199651	0.156206	1.4518	1.64908	1.39762	2.74831	2.54425	4.12156
Cer(d18:1+hO/20:0+O)+H	Ceramides	Cer	C38 H76 O5 N1	626.572	11.8501	0.97505	0.662503	0.598743	1.57473	1.88004	1.66203	1.14453	1.15652	1.64281
Cer(d18:1+hO/22:0+O)+H	Ceramides	Cer	C40 H80 O5 N1	654.603	11.3452	0.59049	0.343745	0.322285	0.319655	0.387064	0.345651	0.092787	0.111417	0.0476041
Cer(d18:1+hO/22:0+O)+H	Ceramides	Cer	C40 H80 O5 N1	654.603	12.0572	1.33301	0.862774	0.812195	0.664661	0.775632	0.713537	0.350762	0.33222	0.576421
Cer(d18:1+hO/23:0)+H	Ceramides	Cer	C41 H82 O4 N1	652.624	13.7846	0.682799	0.428882	0.427008	1.21769	1.39889	1.26558	1.39661	1.24295	2.17176
Cer(d18:1+hO/23:0+O)+H	Ceramides	Cer	C41 H82 O5 N1	668.619	11.827	0.150544	0.08583	0.0956495	0.223981	0.288435	0.237047	0.0517168	0.0535539	0.0686478
Cer(d18:1+hO/23:0+O)+H	Ceramides	Cer	C41 H82 O5 N1	668.619	13.355	0.934665	0.613321	0.560387	1.51032	1.92132	1.58372	2.07303	1.96858	2.83128
Cer(d18:1+hO/24:0)+H	Ceramides	Cer	C42 H84 O4 N1	666.639	14.3581	1.27182	0.84721	0.767289	3.7766	4.45757	3.63308	5.01308	4.98628	7.63428
Cer(d18:1+hO/24:0+O)+H	Ceramides	Cer	C42 H84 O5 N1	682.634	13.9078	2.39038	1.801	1.62738	8.72322	9.91887	8.64577	10.3598	9.14135	15.0264
Cer(d18:1+hO/24:0+O)+HCOO	Ceramides	Cer	C43 H84 O7 N1	726.625	12.3053	0.17527	0.135953	0.101289	0.517708	0.763327	0.602164	0.40939	0.462698	0.499164
Cer(d18:1+hO/25:0)+HCOO	Ceramides	Cer	C44 H86 O6 N1	724.646	14.934	0.450443	0.34651	0.293265	1.08389	1.48432	1.1162	1.9318	2.31149	2.53366
Cer(d18:1+hO/25:0+O)+H	Ceramides	Cer	C43 H86 O5 N1	696.65	14.4674	1.08207	0.694047	0.565625	3.03699	3.45877	2.86499	3.63676	3.24971	5.38201
Cer(d18:1+hO/26:0)+HCOO	Ceramides	Cer	C45 H88 O6 N1	738.662	15.5274	0.29491	0.293449	0.199586	0.829288	1.06254	0.807074	1.78735	1.87512	2.0579
Cer(d18:1+hO/26:0+O)+H	Ceramides	Cer	C44 H88 O5 N1	710.666	15.0331	3.96566	2.89023	2.1986	5.85192	7.33708	6.00801	6.62206	5.93121	9.36812
Cer(d18:1+hO/27:0)+H	Ceramides	Cer	C45 H90 O4 N1	708.686	16.149	0.0701415	0.0201982	0.0152349	0.0754174	0.077458	0.065259	0.14696	0.128683	0.18707
Cer(d18:1+hO/27:0+O)+H	Ceramides	Cer	C45 H90 O5 N1	724.681	15.6298	0.137925	0.105864	0.0893218	0.234051	0.253793	0.217267	0.311312	0.325368	0.534194
Cer(d18:1+hO/28:0+O)+H	Ceramides	Cer	C46 H92 O5 N1	738.697	14.994	0.0961851	0.0759448	0.0450473	0.0404507	0.0345498	0.0409033	0.00698151	0.0103942	0.0199495
Cer(d18:1+hO/28:0+O)+H	Ceramides	Cer	C46 H92 O5 N1	738.697	15.9315	0.217704	0.137734	0.128785	0.142223	0.159961	0.138729	0.0614828	0.061872	0.0936531
Cer(d18:2/18:0+O)+H	Ceramides	Cer	C36 H70 O4 N1	580.53	11.2148	0.52047	0.339297	0.318833	0.667318	0.8016	0.695946	0.853929	0.911562	0.77836
Cer(d18:2/18:1)+H	Ceramides	Cer	C36 H68 O3 N1	562.519	11.2125	0.268589	0.173603	0.150306	0.359501	0.473025	0.407587	0.476475	0.511224	0.377174
Cer(d18:2/20:0)+H	Ceramides	Cer	C38 H74 O3 N1	592.566	12.7657	0.105613	0.0674717	0.0635659	0.189298	0.224007	0.208069	0.179732	0.169156	0.229556
Cer(d18:2/20:0+O)+H	Ceramides	Cer	C38 H74 O4 N1	608.561	12.0441	4.92889	3.24756	2.88817	5.27088	6.73199	5.84102	6.34948	5.88183	7.33161
Cer(d18:2/20:1)+H	Ceramides	Cer	C38 H72 O3 N1	590.551	12.1505	3.75057	2.39266	2.10994	4.91342	5.9098	4.99814	6.34741	5.86208	7.38911
Cer(d18:2/22:1)+H	Ceramides	Cer	C40 H76 O3 N1	618.582	13.1981	1.36613	0.913529	0.755169	1.37108	1.60466	1.23231	1.72712	1.44587	1.90499
Cer(d18:2/24:0+O)+H	Ceramides	Cer	C42 H82 O4 N1	664.624	14.3114	0.246028	0.18696	0.14919	0.309413	0.365329	0.304576	0.407316	0.369744	0.524627
Cer(d18:2/26:0+O)+H	Ceramides	Cer	C44 H86 O4 N1	692.655	15.4795	0.10444	0.0846792	0.0648644	0.196377	0.206667	0.182732	0.204939	0.171255	0.285242
Cer(d18:2/27:6)+H	Ceramides	Cer	C45 H76 O3 N1	678.582	13.7632	0.651063	0.34624	0.465134	0.223576	0.322588	0.212447	0.0579464	0.0446443	0.0458572
Cer(d18:2/29:6)+H	Ceramides	Cer	C47 H80 O3 N1	706.613	14.911	0.421874	0.259758	0.288061	0.159924	0.250135	0.147345	0.082544	0.0660876	0.073512
Cer(d23:0)+H	Ceramides	Cer	C23 H48 O3 N1	386.363	3.73769	0.00563252	0.00187563	0.00364085	0.0143043	0.0124875	0.0130441	0.037083	0.0228378	0.0378931
Cer(d38:2+O)+HCOO	Ceramides	Cer	C39 H74 O6 N1	652.552	12.2571	8.21191	6.25518	4.74298	8.31377	10.5169	10.2119	13.9316	17.2865	16.6791
Cer(d38:4)+H	Ceramides	Cer	C38 H70 O3 N1	588.535	11.695	0.0628463	0.111587	0.0426535	0.102655	0.145436	0.114703	0.183781	0.11512	0.195386
Cer(d42:1+pO+O)+HCOO	Ceramides	Cer	C43 H84 O7 N1	726.625	13.895	5.01548	3.91776	3.12591	8.37089	11.875	9.03874	9.54329	12.4876	13.2958
CerG1(d18:1+hO/21:0+O)+H	Simple Glc series	CerG1	C45 H88 O10 N1	802.64	11.5988	0.672402	0.429002	0.426635	0.354989	0.386135	0.349607	0.0766669	0.0979947	0.0738548
CerG1(d18:1+hO/22:0+O)+H	Simple Glc series	CerG1	C46 H90 O10 N1	816.656	12.057	6.09027	3.79012	3.78195	2.96999	3.5798	3.25929	1.35051	1.33218	2.04633
CerG1(d18:1+hO/24:0)+H	Simple Glc series	CerG1	C48 H94 O9 N1	828.692	13.2968	0.082707	0.0495482	0.0555509	0.233119	0.269373	0.23599	0.246479	0.246722	0.332073
CerG1(d18:1+hO/26:0+O)+H	Simple Glc series	CerG1	C50 H98 O10 N1	872.719	13.8985	0.724517	0.545268	0.399388	0.461563	0.491183	0.417366	0.153462	0.162949	0.270756
CerG1(d18:1+hO/28:0+O)+H	Simple Glc series	CerG1	C52 H102 O10 N1	900.75	14.9945	0.478191	0.382237	0.283904	0.235643	0.267271	0.246841	0.07695	0.0772161	0.136665
CerG1(d18:2/18:0+O)+H	Simple Glc series	CerG1	C42 H80 O9 N1	742.583	10.5034	0.232595	0.162225	0.15131	0.429492	0.40975	0.357321	0.236421	0.283146	0.369557
CerG1(d18:2/20:0)+H	Simple Glc series	CerG1	C44 H84 O8 N1	754.619	11.8441	0.147713	0.0204818	0.0812059	0.228734	0.23392	0.237336	0.0969495	0.096679	0.160365
CerG1(d18:2/20:0+O)+H	Simple Glc series	CerG1	C44 H84 O9 N1	770.614	11.5975	5.4709	4.8269	5.17968	6.96977	4.35609	7.69154	2.27641	2.27742	3.29998
CerG1(d18:2/20:1)+H	Simple Glc series	CerG1	C44 H82 O8 N1	752.603	11.3438	1.82997	1.48662	1.37998	1.26027	1.31121	1.47295	1.00825	1.05023	1.03746
CerG1(d18:2/21:0+O)+H	Simple Glc series	CerG1	C45 H86 O9 N1	784.63	11.9755	1.34476	0.838663	0.857685	0.673353	0.789797	0.735583	0.188248	0.188022	0.33162
CerG1(d18:2/21:1)+H	Simple Glc series	CerG1	C45 H84 O8 N1	766.619	11.989	0.544217	0.357796	0.337833	0.276967	0.312463	0.283754	0.0777754	0.081515	0.131598
CerG1(d18:2/22:0+O)+H	Simple Glc series	CerG1	C46 H88 O9 N1	798.645	12.4386	3.59898	2.2107	2.1801	1.87018	2.30549	2.14021	0.944869	0.915316	1.6565
CerG1(d18:2/24:1)+H	Simple Glc series	CerG1	C48 H90 O8 N1	808.666	13.2868	0.0171318	0.0137848	0.0856317	0.102468	0.0748361	0.0575443	0.324755	0.193506	0.276869
CL(18:2/16:0/16:0/18:2)-H	Cardiolipin	CL	C77 H141 O17 P2	1399.96	18.123	0.655253	0.344354	0.0829569	2.33449	1.39217	2.90572	2.38501	3.10662	3.75461
CL(18:2/18:1/18:2/18:1)-H	Cardiolipin	CL	C81 H145 O17 P2	1452	18.2583	1.3304	2.31691	1.36259	15.5429	14.4674	19.1005	13.3991	15.8111	17.8789
CL(18:2/18:2/18:2/18:1)-H	Cardiolipin	CL	C81 H143 O17 P2	1449.98	17.3881	3.02243	3.15688	2.75574	22.6219	23.8027	29.1307	27.7358	33.2097	36.9803
CL(18:2/18:2/18:2/18:2)-H	Cardiolipin	CL	C81 H141 O17 P2	1447.96	16.5541	6.89415	9.75144	7.36291	30.553	34.7804	34.4832	31.3925	37.4414	46.9482
CL(18:2/18:2/20:4/18:2)-H	Cardiolipin	CL	C83 H141 O17 P2	1471.96	17.3854	0.0927537	0.337798	0.116956	5.39245	5.94621	8.37122	6.44746	7.36574	9.37273
CL(18:3/14:0/22:6/18:1)-H	Cardiolipin	CL	C81 H137 O17 P2	1443.93	15.1697	14.0265	16.464	11.1824	13.7303	14.9636	16.7721	2.5116	2.41134	3.44351
CL(18:3/18:2/18:2/18:2)-H	Cardiolipin	CL	C81 H139 O17 P2	1445.95	15.8739	7.7476	8.65802	6.00501	13.146	13.74	16.6792	5.46881	5.63627	5.88811
CL(20:5/18:2/18:2/18:2)-H	Cardiolipin	CL	C83 H139 O17 P2	1469.95	16.5484	1.52327	1.95201	1.14852	5.31396	7.64598	5.79024	6.94083	8.34276	9.99618
Co(Q10)+NH4	Coenzyme	Co	C59 H94 O4 N1	880.718	17.8429	4.39183	41.8229	3.95165	20.3286	20.4877	16.9737	66.8146	76.4469	83.0113
DG(15:0)+NH4	diacylglycerol	DAG	C18 H38 O5 N1	348.274	1.38026	1.77957	2.86178	1.90036	31.6786	29.8557	34.6366	60.2953	49.7774	60.6879
DG(16:0/18:1)+NH4	diacylglycerol	DAG	C37 H74 O5 N1	612.556	13.0786	56.6531	65.4955	46.3986	140.935	122.391	138.967	315.77	308.399	362.778
DG(16:0/18:2)+NH4	diacylglycerol	DAG	C37 H72 O5 N1	610.541	12.5319	56.9606	52.5719	54.278	123.977	140.075	139.693	243.928	329.327	303.73
DG(16:0/18:2)+NH4	diacylglycerol	DAG	C37 H72 O5 N1	610.541	12.2606	81.2714	71.6191	66.717	1046.8	1070.27	1216.39	2778.98	2575.62	2987.39
DG(16:1/18:3)+NH4	diacylglycerol	DAG	C37 H68 O5 N1	606.509	10.6955	5.07357	5.7726	4.04866	18.2677	16.7518	16.0601	42.25	43.8353	50.1791
DG(17:0/18:2)+NH4	diacylglycerol	DAG	C38 H74 O5 N1	624.556	12.7616	1.89302	2.44562	1.97852	5.82098	5.20262	5.86281	21.4798	15.3414	21.2669
DG(17:1/18:3)+NH4	diacylglycerol	DAG	C38 H70 O5 N1	620.525	11.1615	11.7088	15.6923	14.2663	10.3956	10.926	10.479	43.4318	41.5504	57.3181
DG(18:0/18:1)+NH4	diacylglycerol	DAG	C39 H78 O5 N1	640.587	14.1653	9.43619	11.1277	7.67931	68.2763	57.8616	54.7211	186.81	179.125	225.61
DG(18:1/18:1)+NH4	diacylglycerol	DAG	C39 H76 O5 N1	638.572	13.1386	107.342	129.429	88.0965	751.295	663.412	670.333	2182.47	2085.24	2149.47
DG(18:1/18:2)+NH4	diacylglycerol	DAG	C39 H74 O5 N1	636.556	12.3289	142.153	138.325	120.589	2604.81	2365.35	2616.24	8624.22	8718.79	10045.2
DG(18:1/18:3)+NH4	diacylglycerol	DAG	C39 H72 O5 N1	634.541	12.258	16.1591	14.5054	24.3532	105.132	17.5883	18.1297	60.8357	45.7877	52.2694
DG(18:2/18:2)+NH4	diacylglycerol	DAG	C39 H72 O5 N1	634.541	11.5622	666.525	628.327	565.025	6116.95	7130.65	6343.43	19265.3	18397.4	20872.6
DG(18:3/18:2)+NH4	diacylglycerol	DAG	C39 H70 O5 N1	632.525	11.4992	16.9442	18.93	16.1198	13.1083	11.339	11.2203	14.0437	9.89801	10.4846
DG(18:3/18:2)+NH4	diacylglycerol	DAG	C39 H70 O5 N1	632.525	10.8679	133.565	160	114.894	507.109	379.909	522.855	914.62	908.928	1124.38
DG(20:0/18:1)+NH4	diacylglycerol	DAG	C41 H82 O5 N1	668.619	15.3284	2.25315	2.69292	2.02694	6.88823	5.66208	6.09995	11.722	11.6524	15.482
DG(20:0/18:3)+NH4	diacylglycerol	DAG	C41 H78 O5 N1	664.587	13.5924	18.9485	21.1639	14.86	13.435	10.8922	11.7282	7.82019	9.75617	15.1636
DG(20:1/18:2)+NH4	diacylglycerol	DAG	C41 H78 O5 N1	664.587	13.2741	7.43065	8.42491	6.06437	38.2441	34.6585	36.5869	155.572	150.681	166.233
DG(20:1/18:3)+NH4	diacylglycerol	DAG	C41 H76 O5 N1	662.572	12.4111	6.39925	21.3791	19.148	25.8549	14.7843	18.5228	67.8035	51.5011	84.5821
DG(20:3/18:2)+NH4	diacylglycerol	DAG	C41 H74 O5 N1	660.556	11.5336	7.59248	23.6321	4.08974	28.6745	33.4807	29.915	85.0679	81.8957	90.722
DG(32:1p)+Na	diacylglycerol	DAG	C35 H66 O4 Na1	573.485	10.1554	4.9705	7.23533	5.25097	5.13064	2.29849	2.71827	0.598715	1.19948	0.933191
DG(34:1e)+Na	diacylglycerol	DAG	C37 H72 O4 Na1	603.532	21.506	2.82548	2.52247	1.88674	38.9045	31.0058	32.8741	30.6516	26.2043	25.5333
DG(34:4p)+Na	diacylglycerol	DAG	C37 H64 O4 Na1	595.47	8.84	0.30962	0.575897	0.356681	0.260981	0.271796	0.250882	0.0268939	0.0316671	0.0434928
DG(38:2)+NH4	diacylglycerol	DAG	C41 H80 O5 N1	666.603	13.218	6.3991	8.66992	6.79292	22.7746	19.1343	41.9449	31.8208	27.0353	87.693
DG(40:9)+Na	diacylglycerol	DAG	C43 H66 O5 Na1	685.48	9.451	0.421477	0.664991	0.381878	0.101476	0.146093	0.19836	0.0137589	0.0144868	0.0174805
DGDG(16:0/18:2)+HCOO	Digalactosyldiacylglycerol	DGDG	C50 H89 O17	961.611	10.3199	33.7974	31.8379	22.4628	151.938	148.555	198.59	133.001	129.907	138.062
DGDG(16:0/18:3)+HCOO	Digalactosyldiacylglycerol	DGDG	C50 H87 O17	959.595	9.59195	62.2636	60.5361	51.2598	117.393	123.879	183.679	53.8364	50.6852	59.7179
DGDG(18:0/18:1)+HCOO	Digalactosyldiacylglycerol	DGDG	C52 H95 O17	991.657	11.9832	13.3531	14.6346	13.03	35.8592	36.3583	49.3044	19.0943	22.1177	23.5062
DGDG(18:1/18:1)+HCOO	Digalactosyldiacylglycerol	DGDG	C52 H93 O17	989.642	11.1583	47.1388	54.0416	44.3445	195.033	193.069	209.009	136.385	193.077	202.094
DGDG(18:1/18:2)+HCOO	Digalactosyldiacylglycerol	DGDG	C52 H91 O17	987.626	10.4273	31.3026	33.7021	27.7206	64.4299	60.4165	87.7807	51.6163	45.2054	54.916
DGDG(18:1/20:1)+HCOO	Digalactosyldiacylglycerol	DGDG	C54 H97 O17	1017.67	11.9939	15.3547	18.8812	15.0174	6.4859	7.27465	10.6735	1.15239	0.924883	2.49254
DGDG(18:2/18:2)+HCOO	Digalactosyldiacylglycerol	DGDG	C52 H89 O17	985.611	9.6032	47.8317	48.6374	41.2396	189.264	188	265.616	232.65	237.731	272.871
DGDG(18:2/18:3)+HCOO	Digalactosyldiacylglycerol	DGDG	C52 H87 O17	983.595	8.82306	41.0471	51.8076	38.8854	256.179	264.336	385.311	195.936	185.658	205.425
DGDG(18:3/18:3)+HCOO	Digalactosyldiacylglycerol	DGDG	C52 H85 O17	981.579	8.32634	7.40359	7.77911	5.87548	16.7178	15.0272	20.5995	3.36572	5.01591	2.99438
DGDG(18:3/18:3)+HCOO	Digalactosyldiacylglycerol	DGDG	C52 H85 O17	981.579	8.00574	136.017	134.754	111.815	349.472	292.831	404.438	139.653	140.386	142.442
LPA(18:2)-H	lysophosphatidic acid	LPA	C21 H38 O7 N0 P1	433.236	2.57895	76.3954	33.5109	82.1778	192.226	136.229	86.5576	325.643	141.265	229.858
LPC(15:0)+H	lysophosphatidylcholine	LPC	C23 H49 O7 N1 P1	482.324	2.32983	0.0819201	0.114045	0.0501887	1.21868	1.6881	1.07476	3.08348	1.94271	3.22424
LPC(16:0)+H	lysophosphatidylcholine	LPC	C24 H51 O7 N1 P1	496.34	2.70988	5.109	4.5248	4.2118	13.9103	13.3252	14.6544	18.9773	18.2107	22.5772
LPC(18:0)+H	lysophosphatidylcholine	LPC	C26 H55 O7 N1 P1	524.371	3.80699	0.8518	0.753385	0.807692	4.62963	4.13849	4.0258	7.88508	6.60126	8.36091
LPC(18:1)+H	lysophosphatidylcholine	LPC	C26 H53 O7 N1 P1	522.355	2.69992	2.54459	1.6155	1.86733	3.34606	4.90861	4.49303	6.3469	5.78413	6.76753
LPC(18:2)+H	lysophosphatidylcholine	LPC	C26 H51 O7 N1 P1	520.34	2.28256	1.41221	0.957022	0.967654	4.68793	6.12472	6.23681	10.9758	12.06	18.8403
LPC(20:0)+H	lysophosphatidylcholine	LPC	C28 H59 O7 N1 P1	552.402	5.50197	0.167175	0.16969	0.185484	0.485422	0.436319	0.387444	0.775674	0.584112	0.813073
LPE(16:0)-H	lysophosphatidylethanolamine	LPE	C21 H43 O7 N1 P1	452.278	2.83633	3.99451	4.19851	3.26817	5.93639	5.64958	6.24606	6.34372	6.25334	5.68834
LPE(18:0)-H	lysophosphatidylethanolamine	LPE	C23 H47 O7 N1 P1	480.31	4.00019	0.38938	0.424985	0.397502	1.43889	1.31904	1.11137	1.67401	1.82823	1.83513
LPE(18:1)-H	lysophosphatidylethanolamine	LPE	C23 H45 O7 N1 P1	478.294	2.81333	0.639456	0.790271	0.882446	0.830153	0.827548	0.820918	1.24213	1.15009	1.13872
LPE(18:2)-H	lysophosphatidylethanolamine	LPE	C23 H43 O7 N1 P1	476.278	2.31062	0.406477	0.254429	0.237016	0.948085	1.51621	1.457	1.90512	1.96714	3.23201
LPE(20:0)-H	lysophosphatidylethanolamine	LPE	C25 H51 O7 N1 P1	508.341	5.78557	0.58936	0.571879	0.473888	1.66855	1.41482	1.55886	1.93588	1.47921	1.56741
LPG(16:0)-H	lysophosphatidylglycerol	LPG	C22 H44 O9 N0 P1	483.273	2.23275	1.03093	1.46248	0.783528	2.94277	3.90219	2.00132	2.76892	4.99656	2.33484
LPI(16:0)-H	lysophosphatidylinositol	LPI	C25 H48 O12 N0 P1	571.289	2.17302	0.62036	1.35074	0.678871	3.04582	2.35239	2.07091	2.92471	3.26205	1.76697
LPI(18:2)-H	lysophosphatidylinositol	LPI	C27 H48 O12 N0 P1	595.289	1.82335	0.484873	0.578041	0.365343	2.43595	1.95496	1.76596	7.57844	8.51641	5.59785
MGDG(16:0/18:1)+HCOO	Monogalactosyldiacylglycerol	MGDG	C44 H81 O12	801.573	11.7964	42.5017	48.4987	41.4967	44.1385	51.7216	70.2388	11.3795	12.3801	15.1347
MGDG(16:0/18:2)+HCOO	Monogalactosyldiacylglycerol	MGDG	C44 H79 O12	799.558	11.0557	14.9027	16.6665	13.7912	27.4365	28.6291	32.4807	18.3718	20.836	21.9066
MGDG(16:0/18:3)+HCOO	Monogalactosyldiacylglycerol	MGDG	C44 H77 O12	797.542	10.3613	32.537	33.2365	26.5875	30.0273	32.0964	36.242	3.30691	4.49907	3.31144
MGDG(18:0/18:1)+HCOO	Monogalactosyldiacylglycerol	MGDG	C46 H85 O12	829.605	12.7317	7.07788	7.67822	5.49886	14.03	15.6273	17.3033	3.92666	4.53359	5.5305
MGDG(18:1/18:1)+HCOO	Monogalactosyldiacylglycerol	MGDG	C46 H83 O12	827.589	11.8592	52.0914	65.3639	51.4792	47.8705	48.8915	68.8269	19.0755	22.5883	25.9228
MGDG(18:2/18:2)+HCOO	Monogalactosyldiacylglycerol	MGDG	C46 H79 O12	823.558	10.3604	93.2293	102.063	75.0017	293.098	281.662	385.54	365.263	329.479	358.572
MGDG(18:2/18:3)+HCOO	Monogalactosyldiacylglycerol	MGDG	C46 H77 O12	821.542	9.61196	123.685	128.857	106.528	392.975	411.385	585.084	281.399	285.75	316.108
MGDG(18:3/18:3)+HCOO	Monogalactosyldiacylglycerol	MGDG	C46 H75 O12	819.526	8.83073	335.809	349.981	285.953	718.434	748.704	1079.51	360.805	356.321	375.735
MGDG(18:3/18:4)+HCOO	Monogalactosyldiacylglycerol	MGDG	C46 H73 O12	817.511	8.96692	17.0238	21.8128	15.3561	26.8394	20.8536	34.5675	2.00386	2.81165	3.52444
MGDG(18:3/18:4)+HCOO	Monogalactosyldiacylglycerol	MGDG	C46 H73 O12	817.511	8.28	7.23946	8.8807	8.0197	14.3696	11.7708	17.9693	5.18444	6.37387	6.27632
MGDG(34:5)+HCOO	Monogalactosyldiacylglycerol	MGDG	C44 H73 O12	793.511	9.70172	26.0642	22.9842	21.3078	91.7838	83.2817	137.546	46.3137	43.3345	60.8312
MGMG(18:1)+HCOO	Monogalactosyldiacylglycerol	MGMG	C28 H51 O11	563.344	3.17153	33.7921	33.0549	32.6143	7.97948	7.46674	8.31888	1.99237	1.93343	2.01879
MGMG(18:3)+HCOO	Monogalactosyldiacylglycerol	MGMG	C28 H47 O11	559.312	2.10781	33.0409	35.2511	29.8355	20.2281	23.6246	27.8639	8.10562	7.71228	8.05147
PA(15:0/18:1)-H	phosphatidic acid	PA	C36 H68 O8 N0 P1	659.466	11.2891	92.7807	91.6958	93.2394	102.829	97.4443	106.028	60.4487	48.8958	66.9045
PA(16:0/16:1)-H	phosphatidic acid	PA	C35 H66 O8 N0 P1	645.45	10.5842	13.1569	36.1017	12.5095	36.4825	92.7412	44.5754	99.81	61.7835	85.5825
PA(16:0/18:1)-H	phosphatidic acid	PA	C37 H70 O8 N0 P1	673.481	11.6146	14136.7	14524	9829.44	7436.91	11019.2	4689.36	6069.7	5118.31	8056.77
PA(16:0/18:1)-H	phosphatidic acid	PA	C37 H70 O8 N0 P1	673.481	15.609	96.6709	102.044	96.8136	76.6157	248.977	80.9987	75.5444	44.8674	62.6363
PA(16:0/18:2)-H	phosphatidic acid	PA	C37 H68 O8 N0 P1	671.466	10.233	156.095	75.6312	162.568	109.64	337.778	236.144	42.7539	37.2714	37.3753
PA(16:0/18:2)-H	phosphatidic acid	PA	C37 H68 O8 N0 P1	671.466	11.2859	1981.78	1875.79	1870.54	4315.04	4369.89	4444.38	4304.62	3640.62	3858.27
PA(16:0/18:2)-H	phosphatidic acid	PA	C37 H68 O8 N0 P1	671.466	14.0654	83.5557	54.2166	74.9075	156.079	292.362	281.525	279.063	220.227	256.983
PA(16:0/18:2)-H	phosphatidic acid	PA	C37 H68 O8 N0 P1	671.466	10.6479	113.214	107.834	234.831	7101.07	2856.13	12004.5	18037.8	15661.1	23074.2
PA(16:0/18:3)-H	phosphatidic acid	PA	C37 H66 O8 N0 P1	669.45	11.2882	1050.1	1074.43	1057.62	385.201	407.292	438.982	106.195	69.5552	91.1471
PA(16:0/18:3)-H	phosphatidic acid	PA	C37 H66 O8 N0 P1	669.45	10.0371	2110.5	2192.34	635.284	5290.75	5362.38	4267.15	1315.86	508.404	566.811
PA(17:0/18:2)-H	phosphatidic acid	PA	C38 H70 O8 N0 P1	685.481	10.1283	1455.3	1114.03	1220.62	5261.07	5340.68	6772.93	8153.75	6486.6	9592.8
PA(17:0/18:3)-H	phosphatidic acid	PA	C38 H68 O8 N0 P1	683.466	10.1222	162.85	164.909	280.752	116.609	109.208	167.249	39.9998	28.5838	37.1906
PA(18:1/18:2)-H	phosphatidic acid	PA	C39 H70 O8 N0 P1	697.481	11.251	2433.76	2496.79	2446.02	4013.99	6388.21	3699.9	3859.27	3454.95	3786.67
PA(18:1/18:2)-H	phosphatidic acid	PA	C39 H70 O8 N0 P1	697.481	10.7399	1066.49	878.954	1146.4	4363.76	3567.76	4972.61	11025.5	2717.97	10213.5
PA(18:2/18:2)-H	phosphatidic acid	PA	C39 H68 O8 N0 P1	695.466	11.2965	1089.85	1087.76	1080.3	1311.33	1152.7	1260.16	1139.65	1009.64	1120.25
PA(18:2/18:2)-H	phosphatidic acid	PA	C39 H68 O8 N0 P1	695.466	9.98106	5932	2148.61	5370.89	23253.9	21974.7	20282.5	12631.8	23990.6	8735.05
PA(18:3/18:2)-H	phosphatidic acid	PA	C39 H66 O8 N0 P1	693.45	11.2935	91.6771	99.8724	92.3788	86.9843	82.0072	79.9833	41.2392	49.3238	43.1277
PA(18:3/18:3)-H	phosphatidic acid	PA	C39 H64 O8 N0 P1	691.434	9.1344	302.027	255.599	438.076	262.059	217.805	663.862	54.4409	37.0852	56.3143
PA(19:0/18:2)-H	phosphatidic acid	PA	C40 H74 O8 N0 P1	713.513	11.087	1156.84	1180.62	1193.23	2823.69	1439.58	1622.47	3881.8	2092.29	2791.98
PA(19:1/18:2)-H	phosphatidic acid	PA	C40 H72 O8 N0 P1	711.497	10.2265	903.767	855.459	452.117	1568.85	1690.67	2016.34	2911	1953.55	2667.06
PA(20:1/18:3)-H	phosphatidic acid	PA	C41 H72 O8 N0 P1	723.497	11.2928	471.615	497.145	456.8	231.744	208.149	223.39	72.7729	61.8964	76.943
PA(33:0)-H	phosphatidic acid	PA	C36 H70 O8 N0 P1	661.481	10.8655	161.693	157.599	166.602	430.816	447.549	480.957	447.517	323.473	434.647
PA(33:1)-H	phosphatidic acid	PA	C36 H68 O8 N0 P1	659.466	10.0167	16.7015	14.039	9.77324	41.7863	51.7503	27.4591	30.2328	18.2138	25.2992
PA(35:0)-H	phosphatidic acid	PA	C38 H74 O8 N0 P1	689.513	11.7943	34.4779	34.5204	35.1205	150.461	187.093	239.52	129.539	143.233	157.115
PA(35:1)-H	phosphatidic acid	PA	C38 H72 O8 N0 P1	687.497	10.9399	2260.11	2407.85	2396.68	2598.19	2869.43	3099.31	2434.25	1929.27	2165.78
PA(35:3)-H	phosphatidic acid	PA	C38 H68 O8 N0 P1	683.466	9.45857	785.259	760.174	752.264	602.632	435.591	816.985	132.975	86.2744	133.259
PA(37:1)-H	phosphatidic acid	PA	C40 H76 O8 N0 P1	715.528	11.8446	343.918	373.88	309.694	515.87	561.795	747.028	561.823	484.412	602.553
PA(37:1)-H	phosphatidic acid	PA	C40 H76 O8 N0 P1	715.528	12.2668	30.8888	32.9325	40.3751	60.2876	58.7372	76.2034	61.5516	85.9342	84.2375
PA(37:4)-H	phosphatidic acid	PA	C40 H70 O8 N0 P1	709.481	9.55306	728.069	799.736	696.845	1992.85	1327.72	2722.67	2174.77	1382.86	2029.11
PA(38:2)-H	phosphatidic acid	PA	C41 H76 O8 N0 P1	727.528	11.5577	8.99886	12.4755	10.7784	28.0614	25.7039	35.9582	46.315	30.6652	48.3372
PA(39:1)-H	phosphatidic acid	PA	C42 H80 O8 N0 P1	743.56	12.7769	138.262	166.254	174.395	145.743	170.541	218.49	60.2095	48.7985	55.5076
PA(39:2)-H	phosphatidic acid	PA	C42 H78 O8 N0 P1	741.544	12.0325	171.141	315.937	165.853	720.201	705.216	1026.7	1037.08	919.782	1185.47
PA(39:3)-H	phosphatidic acid	PA	C42 H76 O8 N0 P1	739.528	11.3942	295.874	356.981	183.805	165.775	306.677	220.473	53.5942	46.8099	63.9764
PA(40:2)-H	phosphatidic acid	PA	C43 H80 O8 N0 P1	755.56	12.479	7.70717	8.55785	11.5862	10.9642	13.562	26.991	28.6153	24.2197	24.9322
PA(41:2)-H	phosphatidic acid	PA	C44 H82 O8 N0 P1	769.575	12.9743	14.8392	11.8726	11.5827	48.6638	44.248	65.8972	60.1983	24.967	74.783
PC(16:0/18:1)+HCOO	phosphatidylcholine	PC	C43 H83 O10 N1 P1	804.576	11.5537	4139.05	5443.07	5324.12	14880.1	13536.8	18554.4	18571.3	25326.7	28965.5
PC(16:1/18:1)+H	phosphatidylcholine	PC	C42 H81 O8 N1 P1	758.569	10.2281	15.267	30.1606	19.0116	121.954	106.932	145.473	182.382	295.767	369.575
PC(16:1/18:2)+H	phosphatidylcholine	PC	C42 H79 O8 N1 P1	756.554	9.47695	11.3653	21.7743	13.0315	38.9978	33.7855	37.9929	42.4028	51.9518	118.279
PC(18:0/16:1)+H	phosphatidylcholine	PC	C42 H83 O8 N1 P1	760.585	11.1134	94.7	119.685	109.274	275.07	187.05	178.931	419.934	422.34	677.784
PC(33:4)+H	phosphatidylcholine	PC	C41 H75 O8 N1 P1	740.522	10.0496	7.61143	8.64337	4.71258	21.3882	25.3776	19.9598	39.2536	35.1838	31.8877
PC(36:1)+H	phosphatidylcholine	PC	C44 H87 O8 N1 P1	788.616	12.0353	12.6576	14.7562	12.9914	42.8157	37.7116	41.8539	68.6754	80.9538	131.385
PC(36:4)+H	phosphatidylcholine	PC	C44 H81 O8 N1 P1	782.569	9.65418	8.44015	9.61755	9.42284	5.30962	9.28916	7.55449	3.66121	3.46999	7.56074
PE(16:0/18:1)-H	phosphatidylethanolamine	PE	C39 H75 O8 N1 P1	716.524	9.29374	4.60188	4.25366	4.11382	28.3253	26.2862	39.1716	12.1527	10.9664	16.6854
PE(16:0/18:2)-H	phosphatidylethanolamine	PE	C39 H73 O8 N1 P1	714.508	10.6171	20.5717	18.7035	15.7021	24.0588	22.0001	21.5986	35.2762	29.8192	38.0602
PE(16:0/18:2)-H	phosphatidylethanolamine	PE	C39 H73 O8 N1 P1	714.508	8.40854	1.40406	1.2018	0.790548	34.7142	30.0721	49.5161	31.267	37.5784	34.1351
PE(18:1/18:1)+H	phosphatidylethanolamine	PE	C41 H79 O8 N1 P1	744.554	9.3862	10.3803	17.73	13.8499	40.3441	36.1801	34.767	11.4897	12.8971	19.086
PE(18:1/18:2)+H	phosphatidylethanolamine	PE	C41 H77 O8 N1 P1	742.538	10.6937	15.8986	21.6559	16.9883	100.583	62.4416	90.7946	93.6467	86.0507	100.988
PE(18:1/18:2)-H	phosphatidylethanolamine	PE	C41 H75 O8 N1 P1	740.524	8.58642	9.9596	12.547	10.1554	96.1389	106.749	128.468	120.67	94.4622	103.976
PE(18:2/18:2)+H	phosphatidylethanolamine	PE	C41 H75 O8 N1 P1	740.522	7.72233	5.8256	9.88418	6.90235	43.9615	40.1887	27.687	38.096	39.1531	64.085
PE(18:3/18:2)+H	phosphatidylethanolamine	PE	C41 H73 O8 N1 P1	738.507	6.88262	0.481564	0.885365	0.720537	1.37261	1.45346	1.29855	0.322687	0.280414	0.516559
PE(18:3/18:3)-H	phosphatidylethanolamine	PE	C41 H69 O8 N1 P1	734.477	6.02514	2.02677	1.97817	1.58778	9.90858	8.94127	20.6156	0.123173	0.432713	1.69531
PE(20:0/18:2)-H	phosphatidylethanolamine	PE	C43 H81 O8 N1 P1	770.571	12.4928	1.89159	1.83012	2.05133	6.35536	6.52576	8.66105	11.2056	13.1828	15.1869
PE(35:2)+H	phosphatidylethanolamine	PE	C40 H77 O8 N1 P1	730.538	10.192	72.8074	141.306	101.552	299.932	295.748	328.108	320.032	368.228	532.97
PG(16:0/18:3)-H	phosphatidylglycerol	PG	C40 H72 O10 N0 P1	743.487	17.3535	0.346322	0.440924	0.156554	2.94682	3.64649	3.05364	8.44682	10.5802	12.2183
PG(34:4)-H	phosphatidylglycerol	PG	C40 H70 O10 N0 P1	741.471	11.6177	136.121	196.282	143.576	90.8146	164.993	81.5059	58.4347	58.5983	81.0741
PG(34:6)-H	phosphatidylglycerol	PG	C40 H66 O10 N0 P1	737.44	10.1	44.6708	41.2197	37.3003	12.5425	16.2665	58.3516	5.66867	18.3268	14.5903
PG(36:6)-H	phosphatidylglycerol	PG	C42 H70 O10 N0 P1	765.471	11.301	13.0023	19.066	14.5903	33.7429	64.4144	32.2396	39.3906	75.0575	43.1177
PG(36:6)-H	phosphatidylglycerol	PG	C42 H70 O10 N0 P1	765.471	10.759	2.51402	23.2124	15.3097	129.933	245.117	46.6224	283.003	143.998	398.58
PG(36:7)-H	phosphatidylglycerol	PG	C42 H68 O10 N0 P1	763.456	10.0088	63.2232	16.3631	15.239	291.884	372.384	86.8689	444.027	473.422	472.631
PI(16:0/18:1)-H	phosphatidylinositol	PI	C43 H80 O13 N0 P1	835.534	10.0055	112.328	107.431	102.355	224.334	197.647	186.898	176.323	195.617	214.612
PI(16:0/18:2)-H	phosphatidylinositol	PI	C43 H78 O13 N0 P1	833.519	9.58183	8.09683	9.30221	7.59498	26.2903	25.061	21.9576	39.3661	32.3521	44.6865
PI(16:0/18:2)-H	phosphatidylinositol	PI	C43 H78 O13 N0 P1	833.519	9.19273	31.4031	30.7441	30.2202	512.684	420.597	387.595	638.906	713.69	775.982
PI(16:0/18:3)-H	phosphatidylinositol	PI	C43 H76 O13 N0 P1	831.503	8.43823	74.9898	87.3274	87.484	99.3543	76.1134	70.374	24.0103	25.1217	23.6484
PI(17:0/18:1)-H	phosphatidylinositol	PI	C44 H82 O13 N0 P1	849.55	10.4948	1.63008	1.38147	1.42624	4.18405	3.51552	2.29429	5.79413	5.94945	7.66168
PI(17:0/18:2)-H	phosphatidylinositol	PI	C44 H80 O13 N0 P1	847.534	9.72931	0.573386	0.543809	0.647701	2.75074	1.93786	2.29088	5.47651	4.60254	5.31939
PI(18:0/18:1)-H	phosphatidylinositol	PI	C45 H84 O13 N0 P1	863.566	10.9483	3.77959	4.07511	4.30538	14.1272	13.2425	8.94017	20.103	22.1269	24.5084
PI(18:1/18:1)-H	phosphatidylinositol	PI	C45 H82 O13 N0 P1	861.55	10.1359	1.89996	1.99798	1.61948	68.4613	57.7209	55.3232	151.169	163.245	187.945
PI(18:1/18:2)-H	phosphatidylinositol	PI	C45 H80 O13 N0 P1	859.534	9.31226	5.35912	3.31642	5.35817	25.9742	21.8797	20.7241	62.4406	70.1715	64.6562
PI(18:2/18:2)-H	phosphatidylinositol	PI	C45 H78 O13 N0 P1	857.519	8.46133	2.59473	2.72383	2.99776	17.1807	11.2143	12.6804	24.286	25.1912	24.6515
PI(18:3/18:2)-H	phosphatidylinositol	PI	C45 H76 O13 N0 P1	855.503	7.65162	0.406203	0.508362	0.492016	1.14879	0.778851	0.792005		0.492009	0.57001
PS(20:0/18:1)-H	phosphatidylserine	PS	C44 H83 O10 N1 P1	816.576	12.1521	7.61138	9.94988	7.35262	2.97627	4.16554	5.28232	0.743914	1.43597	1.76092
PS(20:0/18:3)-H	phosphatidylserine	PS	C44 H79 O10 N1 P1	812.545	10.7897	9.62493	9.10503	8.44258	3.50717	4.25626	2.92487	0.594051	0.666341	0.800471
PS(38:6)-H	phosphatidylserine	PS	C44 H73 O10 N1 P1	806.498	7.72267	0.304608	0.233049	0.408091	1.06405	2.69923	1.4397	2.99972	4.24067	4.13212
SM(d22:1+hO)+H	sphingomyelin	SM	C27 H56 O7 N2 P1	551.382	2.81674	0.109758	0.110819	0.100626	0.0400956	0.0516579	0.0386663	0.0315767	0.0333985	0.0421815
So(d18:2)+H	Sphingosine	So	C18 H36 O2 N1	298.274	2.11508	8.16096	19.4431	10.0313	43.902	49.4657	42.7686	31.8821	31.6445	36.6905
So(d20:0+pO)+H	Sphingosine	So	C20 H44 O3 N1	346.332	3.24533	0.792311	1.47341	0.780351	1.94261	2.11349	1.62085	0.759456	0.740932	1.07284
SQDG(39:12)+HCOO	Sulfoquinovosyldiacylglycerol	SQDG	C49 H69 O14 S1	913.441	9.45584	0.18824	1.18352	0.359426	4.36308	6.12272	9.8469	4.93545	5.68343	6.96396
TG(15:0/16:0/18:3)+NH4	triacylglycerol	TAG	C52 H98 O6 N1	832.739	19.0656	0.111786	0.124494	0.097388	0.569137	0.494511	0.594855	1.84976	1.89152	2.7166
TG(15:0/18:2/18:2)+NH4	triacylglycerol	TAG	C54 H100 O6 N1	858.755	18.9384	0.19928	0.225559	0.171717	1.28463	1.03196	1.19034	8.77389	8.70485	10.42
TG(15:0/18:2/18:3)+NH4	triacylglycerol	TAG	C54 H98 O6 N1	856.739	18.0372	0.12321	0.105642	0.105453	0.846022	0.687731	0.859976	3.82656	3.79311	5.04615
TG(15:0/18:2/20:5)+NH4	triacylglycerol	TAG	C56 H98 O6 N1	880.739	17.0246	0.0774816	0.0643066	0.0350873	0.141568	0.115615	0.154467	0.371365	0.376092	0.484753
TG(16:0/12:0/18:1)+NH4	triacylglycerol	TAG	C49 H96 O6 N1	794.723	19.1689	0.0362785	0.0666717	0.0358146	0.15896	0.220675	0.143255	0.260819	0.268208	0.330374
TG(16:0/14:0/18:2)+NH4	triacylglycerol	TAG	C51 H98 O6 N1	820.739	19.3165	0.162618	0.144693	0.151522	3.43689	4.35349	3.39031	7.07956	7.98082	9.26533
TG(16:0/14:1/18:2)+NH4	triacylglycerol	TAG	C51 H96 O6 N1	818.723	18.4065	0.032223	0.0401819	0.0272206	0.211261	0.17425	0.13704	0.313752	0.251937	0.341571
TG(16:0/16:0/16:0)+NH4	triacylglycerol	TAG	C51 H102 O6 N1	824.77	21.4327	0.898443	0.966176	0.710658	2.56281	2.48468	2.40341	1.95721	2.31247	2.35947
TG(16:0/16:0/16:1)+NH4	triacylglycerol	TAG	C51 H100 O6 N1	822.755	20.3785	0.289047	0.400852	0.252894	6.49545	8.28624	6.48684	10.5486	12.0558	13.475
TG(16:0/16:0/17:0)+NH4	triacylglycerol	TAG	C52 H104 O6 N1	838.786	21.911	0.126831	0.302662	0.151354	0.210337	0.21766	0.222519	0.349988	0.378301	0.503762
TG(16:0/16:0/17:1)+NH4	triacylglycerol	TAG	C52 H102 O6 N1	836.77	20.9623	0.120616	0.207573	0.124484	1.36094	1.10757	1.2535	2.88678	3.13181	3.77038
TG(16:0/16:0/18:1)+NH4	triacylglycerol	TAG	C53 H104 O6 N1	850.786	21.4265	29.517	21.5033	21.8195	245.71	208.57	230.873	225.453	213.036	233.404
TG(16:0/16:0/18:3)+NH4	triacylglycerol	TAG	C53 H100 O6 N1	846.755	19.6174	4.82622	3.48382	3.76485	17.4244	15.4192	17.8009	5.78465	9.29408	4.18626
TG(16:0/16:0/20:5)+NH4	triacylglycerol	TAG	C55 H100 O6 N1	870.755	19.307	0.0722129	0.154039	0.0533827	0.370904	0.367772	0.424411	1.10406	0.914517	0.809631
TG(16:0/16:1/18:1)+NH4	triacylglycerol	TAG	C53 H102 O6 N1	848.77	20.4645	25.4267	18.9458	20.137	206.101	199.093	219.646	270.319	273.974	286.159
TG(16:0/16:1/18:2)+NH4	triacylglycerol	TAG	C53 H100 O6 N1	846.755	19.341	0.622037	0.515108	0.509085	27.4751	25.15	29.8209	85.9276	92.5058	103.035
TG(16:0/17:0/18:1)+NH4	triacylglycerol	TAG	C54 H106 O6 N1	864.801	21.9328	0.691672	0.803341	0.577144	11.9602	11.0801	11.522	29.6878	30.4584	39.9873
TG(16:0/17:1/18:1)+NH4	triacylglycerol	TAG	C54 H104 O6 N1	862.786	21.0859	0.426571	0.45156	0.369624	8.81799	6.70365	8.42564	38.2425	35.4299	46.0871
TG(16:0/17:1/18:2)+NH4	triacylglycerol	TAG	C54 H102 O6 N1	860.77	19.9639	0.165146	0.176054	0.13894	4.8615	4.07532	4.7249	24.1334	23.7809	29.1107
TG(16:0/18:1/18:1)+NH4	triacylglycerol	TAG	C55 H106 O6 N1	876.801	21.4583	91.8172	67.2803	71.7507	1285.38	1187.06	1229.61	1517.84	1186.26	1535.2
TG(16:0/18:1/18:3)+NH4	triacylglycerol	TAG	C55 H102 O6 N1	872.77	19.4493	53.1671	41.9346	42.3885	811.967	703.388	797.382	1093.11	1135.59	1051.01
TG(16:0/18:1/21:0)+NH4	triacylglycerol	TAG	C58 H114 O6 N1	920.864	23.32	0.161658	0.193613	0.124937	2.4704	2.03069	2.41924	6.29172	5.61496	7.97376
TG(16:0/18:1/22:5)+NH4	triacylglycerol	TAG	C59 H106 O6 N1	924.801	18.5449	10.2734	11.0601	10.0387	32.0362	63.5348	75.5045	94.3688	92.5398	34.8007
TG(16:0/18:1/22:6)+NH4	triacylglycerol	TAG	C59 H104 O6 N1	922.786	17.5843	4.1081	4.60643	3.78122	53.2387	39.2592	43.8313	63.3605	62.7046	68.37
TG(16:0/18:1/23:0)+NH4	triacylglycerol	TAG	C60 H118 O6 N1	948.895	23.8396	0.122234	0.144069	0.0990995	2.59194	2.03632	2.44605	8.1387	8.16674	9.90518
TG(16:0/18:1/24:0)+NH4	triacylglycerol	TAG	C61 H120 O6 N1	962.911	24.0808	0.563626	0.505563	0.436746	24.3728	19.4473	23.7598	54.591	55.4486	61.8421
TG(16:0/18:2/18:3)+NH4	triacylglycerol	TAG	C55 H100 O6 N1	870.755	18.6018	11.8133	9.23146	9.35827	101.168	95.5281	111.103	91.821	94.2888	102.606
TG(16:0/18:3/18:3)+NH4	triacylglycerol	TAG	C55 H98 O6 N1	868.739	17.3915	0.160103	0.111526	0.120842	2.64714	2.22624	2.55863	13.5059	13.3661	16.1028
TG(16:1/16:1/18:2)+NH4	triacylglycerol	TAG	C53 H98 O6 N1	844.739	18.3199	0.298133	0.194443	0.153347	5.85534	5.3415	2.87361	21.7937	21.4109	27.8974
TG(52:5)+NH4	triacylglycerol	TAG	C55 H100 O6 N1	870.755	18.3349	0.400353	0.332395	0.356855	36.2679	29.2803	36.0789	177.338	172.59	205.03
TG(16:1/18:2/18:3)+NH4	triacylglycerol	TAG	C55 H98 O6 N1	868.739	17.6499	2.90604	2.79502	2.28914	6.18608	5.25552	6.13069	6.26179	5.58935	6.16257
TG(16:1/18:3/18:3)+NH4	triacylglycerol	TAG	C55 H96 O6 N1	866.723	16.498	0.0501389	0.0523774	0.0511134	0.134663	0.11938	0.150401	0.348012	0.344888	0.409173
TG(17:0/18:1/18:1)+NH4	triacylglycerol	TAG	C56 H108 O6 N1	890.817	21.9419	1.03363	0.993206	0.784624	30.5185	26.9778	28.6823	94.7414	98.971	127.578
TG(17:0/18:1/18:2)+NH4	triacylglycerol	TAG	C56 H106 O6 N1	888.801	21.1175	0.516595	0.46225	0.417619	25.4204	21.6676	29.6647	129.12	128.045	155.631
TG(17:0/18:1/18:3)+NH4	triacylglycerol	TAG	C56 H104 O6 N1	886.786	20.0394	0.231969	0.304244	0.396655	12.5976	10.671	13.0535	94.7616	93.4068	171.042
TG(17:0/18:2/18:3)+NH4	triacylglycerol	TAG	C56 H102 O6 N1	884.77	18.9519	0.1022	0.143304	0.109305	5.28573	4.26927	5.14542	45.0267	43.483	54.2402
TG(18:0/16:0/16:0)+NH4	triacylglycerol	TAG	C53 H106 O6 N1	852.801	22.3281	0.693566	0.787307	0.644366	5.46517	5.41443	5.34677	5.35523	5.60758	5.72314
TG(18:0/16:0/18:0)+NH4	triacylglycerol	TAG	C55 H110 O6 N1	880.833	23.0306	0.464189	0.471163	0.412108	7.65734	6.32585	7.40484	9.20561	11.4374	9.53236
TG(18:0/16:0/18:1)+NH4	triacylglycerol	TAG	C55 H108 O6 N1	878.817	22.3332	20.2768	14.8127	16.2715	385.585	359.732	393.286	454.716	444.028	485.061
TG(18:0/16:0/18:3)+NH4	triacylglycerol	TAG	C55 H104 O6 N1	874.786	20.5024	92.6286	72.0517	74.4327	1547.78	1478.91	1569.25	1344.05	1722	1190.34
TG(18:0/16:0/22:0)+NH4	triacylglycerol	TAG	C59 H118 O6 N1	936.895	24.0834	0.0676308	0.0910068	0.0631813	0.8698	0.721404	0.870456	1.67129	1.7673	1.76757
TG(18:0/16:0/24:0)+NH4	triacylglycerol	TAG	C61 H122 O6 N1	964.927	24.505	0.0210308	0.0242201	0.0108737	0.18347	0.166777	0.200203	0.495059	0.513459	0.60556
TG(18:0/17:0/18:1)+NH4	triacylglycerol	TAG	C56 H110 O6 N1	892.833	22.695	0.195501	0.258857	0.163197	5.63582	4.52366	5.5378	17.0231	16.6965	22.668
TG(18:0/18:0/18:0)+NH4	triacylglycerol	TAG	C57 H114 O6 N1	908.864	23.5953	0.224619	0.218901	0.20706	4.48838	3.76667	3.80703	6.53849	7.1249	8.15797
TG(18:0/18:0/18:1)+NH4	triacylglycerol	TAG	C57 H112 O6 N1	906.848	23.0246	9.52532	6.75459	7.38335	287.263	245.583	261.053	441.857	443.174	456.877
TG(18:0/18:1/18:1)+NH4	triacylglycerol	TAG	C57 H110 O6 N1	904.833	21.488	21.7883	19.2179	19.7724	155.834	166.895	142.24	462.663	447.832	173.37
TG(18:0/18:1/18:1)+NH4	triacylglycerol	TAG	C57 H110 O6 N1	904.833	22.3455	34.1602	25.1886	28.4145	1012.05	963.141	1042.15	1623.65	1613.69	1658.5
TG(18:0/18:1/20:0)+NH4	triacylglycerol	TAG	C59 H116 O6 N1	934.88	23.5931	2.01689	1.63015	1.70332	77.6893	65.1289	71.2152	142.335	146.996	158.448
TG(18:0/18:1/22:5)+NH4	triacylglycerol	TAG	C61 H110 O6 N1	952.833	19.8079	0.130593	0.235248	0.132733	0.753642	0.546537	0.587564	0.713181	0.41486	0.854135
TG(18:0/18:1/24:0)+NH4	triacylglycerol	TAG	C63 H124 O6 N1	990.942	24.5021	0.1763	0.188121	0.145626	7.94384	6.7118	7.8858	22.3697	22.7734	27.0487
TG(18:1/13:0/18:1)+NH4	triacylglycerol	TAG	C52 H100 O6 N1	834.755	20.295	15.9628	15.9983	16.4002	7.50286	7.28439	7.48978	5.10553	4.61991	5.19786
TG(18:1/18:1/18:1)+NH4	triacylglycerol	TAG	C57 H108 O6 N1	902.817	30.582	0.252727	0.216545	0.390077	0.440868	0.249455	0.270015	0.780695	1.09834	1.06062
TG(18:1/18:1/18:1)+NH4	triacylglycerol	TAG	C57 H108 O6 N1	902.817	21.605	88.8482	64.9144	70.3727	1454.24	2127.86	1455.53	3312.64	3222.3	2139.31
TG(18:1/18:1/18:2)+NH4	triacylglycerol	TAG	C57 H106 O6 N1	900.801	26.9123	0.227023	0.188847	0.163062	0.451589	0.322627	0.450826	3.08738	1.55664	2.81187
TG(18:1/18:1/18:2)+NH4	triacylglycerol	TAG	C57 H106 O6 N1	900.801	25.4864	0.358516	0.275243	0.102119	0.614393	0.554089	0.601755	4.51269	5.17775	4.40889
TG(18:1/18:1/18:2)+NH4	triacylglycerol	TAG	C57 H106 O6 N1	900.801	21.945	0.33542	0.378869	0.87927	1.99228	1.85186	2.13579	4.08531	21.5148	7.9481
TG(18:1/18:1/18:2)+NH4	triacylglycerol	TAG	C57 H106 O6 N1	900.801	24.7915	0.151345	0.131066	0.115594	0.420071	0.316387	0.651019	3.78364	1.7342	3.7344
TG(18:1/18:1/18:2)+NH4	triacylglycerol	TAG	C57 H106 O6 N1	900.801	23.1824	0.254061	0.249991	0.128963	0.994377	0.710136	2.56052	5.29494	5.39063	4.51752
TG(18:1/18:1/18:2)+NH4	triacylglycerol	TAG	C57 H106 O6 N1	900.801	24.2155	0.252779	0.158242	0.0983946	0.564255	0.500571	0.698399	3.53295	2.42215	8.81372
TG(18:1/18:1/18:2)+NH4	triacylglycerol	TAG	C57 H106 O6 N1	900.801	20.6431	85.2448	69.02	70.5049	3981.26	2122.62	3931.38	3393.25	3113.46	3133.64
TG(18:1/18:1/18:2)+NH4	triacylglycerol	TAG	C57 H106 O6 N1	900.801	22.1081	0.259797	0.185794	0.0931778	1.32147	0.958263	2.34549	8.35569	7.24976	13.5312
TG(18:1/18:1/21:0)+NH4	triacylglycerol	TAG	C60 H116 O6 N1	946.88	23.3762	0.237348	0.262382	0.204882	4.71421	3.86364	4.61976	17.7131	16.8237	22.1664
TG(18:1/18:1/22:0)+NH4	triacylglycerol	TAG	C61 H118 O6 N1	960.895	23.6164	1.58368	1.2662	1.34274	64.0785	54.0051	61.4466	146.596	146.982	163.65
TG(18:1/18:1/23:0)+NH4	triacylglycerol	TAG	C62 H120 O6 N1	974.911	23.888	0.129892	0.125305	0.104499	4.4653	3.6417	4.29522	22.2573	22.8897	27.1576
TG(18:1/18:1/24:0)+NH4	triacylglycerol	TAG	C63 H122 O6 N1	988.927	24.0916	0.505223	0.423426	0.415002	28.8748	23.5722	29.4065	83.1899	84.2186	95.677
TG(18:1/18:2/18:2)+NH4	triacylglycerol	TAG	C57 H104 O6 N1	898.786	17.6514	0.28175	0.333989	0.346005	0.305379	0.201843	0.210973	0.809264	0.870263	1.03876
TG(18:1/18:2/18:2)+NH4	triacylglycerol	TAG	C57 H104 O6 N1	898.786	22.6933	0.31034	0.293512	0.178311	1.69037	1.55333	1.91016	16.5221	16.1689	18.8255
TG(18:1/18:2/18:2)+NH4	triacylglycerol	TAG	C57 H104 O6 N1	898.786	19.5484	52.7936	43.2194	40.9313	2458.5	2244.79	2515.17	4868.83	4586.65	4614.03
TG(18:1/18:2/18:3)+NH4	triacylglycerol	TAG	C57 H102 O6 N1	896.77	19.317	0.238503	0.387614	0.157067	44.7135	1.98086	42.5322	11.4948	14.6872	11.0893
TG(18:1/18:2/20:5)+NH4	triacylglycerol	TAG	C59 H102 O6 N1	920.77	17.5857	0.087149	0.112085	0.08258	2.07254	1.82006	1.90408	5.49776	5.60301	6.39724
TG(18:1/18:2/21:0)+NH4	triacylglycerol	TAG	C60 H114 O6 N1	944.864	22.7852	0.177409	0.180706	0.146176	2.78004	2.3009	2.86401	9.35889	9.33929	11.7012
TG(18:1/18:2/22:0)+NH4	triacylglycerol	TAG	C61 H116 O6 N1	958.88	23.1015	1.58643	1.24315	1.29068	49.9142	40.7994	50.9991	103.947	100.1	102.065
TG(18:1/18:2/23:0)+NH4	triacylglycerol	TAG	C62 H118 O6 N1	972.895	23.3876	0.110244	0.111091	0.0857779	2.98942	2.4436	2.86203	15.9902	14.7366	18.9827
TG(18:1/18:2/24:0)+NH4	triacylglycerol	TAG	C63 H120 O6 N1	986.911	23.6603	0.497559	0.398601	0.404607	25.3827	21.0331	24.1386	72.0965	68.2588	78.2554
TG(18:2/14:1/18:2)+NH4	triacylglycerol	TAG	C53 H96 O6 N1	842.723	17.4407	0.0210741	0.0152231	0.0197998	0.298369	0.274681	0.31498	1.30612	1.30842	2.37461
TG(18:2/17:1/18:2)+NH4	triacylglycerol	TAG	C56 H102 O6 N1	884.77	17.966	0.067231	0.0696162	0.0505674	0.641137	0.488732	0.583595	3.31309	2.92741	4.32671
TG(18:2/18:2/18:2)+NH4	triacylglycerol	TAG	C57 H102 O6 N1	896.77	18.4866	26.2001	23.96	22.3331	1270.42	2051.3	2573.96	5440.42	5207.61	3051.5
TG(18:2/18:2/21:0)+NH4	triacylglycerol	TAG	C60 H112 O6 N1	942.848	22.162	0.162277	0.172115	0.158544	2.05587	1.66579	1.98888	8.85925	9.00584	10.762
TG(18:2/18:2/23:0)+NH4	triacylglycerol	TAG	C62 H116 O6 N1	970.88	22.8724	0.0949438	0.103875	0.0488214	2.54566	2.19379	2.5454	16.5213	16.3565	18.935
TG(18:3/17:1/18:2)+NH4	triacylglycerol	TAG	C56 H100 O6 N1	882.755	17.9422	0.0652765	0.0557744	0.0456482	1.37409	1.11623	1.36642	11.2437	10.913	14.0588
TG(18:3/18:2/18:2)+NH4	triacylglycerol	TAG	C57 H100 O6 N1	894.755	17.5753	9.1294	8.44779	7.40993	197.257	159.232	190.882	539.344	517.744	539.362
TG(18:3/18:2/18:3)+NH4	triacylglycerol	TAG	C57 H98 O6 N1	892.739	16.6572	1.57281	1.52814	1.29997	5.40783	4.31347	5.38053	7.96158	7.83224	9.66722
TG(18:3/18:2/20:2)+NH4	triacylglycerol	TAG	C59 H104 O6 N1	922.786	18.5096	0.35328	0.383791	0.259099	31.0478	26.9828	32.668	17.4453	41.2668	24.5532
TG(19:0/18:1/18:1)+NH4	triacylglycerol	TAG	C58 H112 O6 N1	918.848	22.3842	0.0799135	0.0622268	0.0996555	1.29108	1.13201	1.05001	1.74553	2.22219	1.99562
TG(19:0/18:1/18:1)+NH4	triacylglycerol	TAG	C58 H112 O6 N1	918.848	21.9432	0.277036	0.298846	0.184252	6.8964	5.69355	6.01151	15.9155	9.41864	12.5372
TG(19:0/18:1/18:1)+NH4	triacylglycerol	TAG	C58 H112 O6 N1	918.848	22.7332	0.252081	0.285856	0.211935	6.62251	5.40229	6.586	20.9833	20.7961	26.4066
TG(19:1/18:1/18:1)+NH4	triacylglycerol	TAG	C58 H110 O6 N1	916.833	21.1248	0.201544	0.215313	0.203182	8.61212	6.73415	7.65139	22.9092	23.1344	27.8758
TG(19:1/18:1/18:1)+NH4	triacylglycerol	TAG	C58 H110 O6 N1	916.833	22.0401	0.274587	0.310688	0.287977	10.1492	6.70026	9.35135	34.1413	27.6295	46.069
TG(19:1/18:1/18:2)+NH4	triacylglycerol	TAG	C58 H108 O6 N1	914.817	21.1629	0.16588	0.126423	0.084974	4.16744	3.51586	4.4469	20.2539	20.1528	21.3303
TG(19:1/18:2/18:2)+NH4	triacylglycerol	TAG	C58 H106 O6 N1	912.801	19.6116	0.163945	0.233063	0.121433	0.731997	1.47783	1.26557	1.01796	1.31998	1.6891
TG(20:0/18:1/18:1)+NH4	triacylglycerol	TAG	C59 H114 O6 N1	932.864	22.4124	8.77254	8.20606	9.03408	100.852	59.8719	66.1391	24.8441	97.4691	96.1699
TG(20:0/18:1/18:1)+NH4	triacylglycerol	TAG	C59 H114 O6 N1	932.864	23.0542	6.42255	4.78656	4.848	243.891	201.433	232.347	440.413	445.351	442.891
TG(20:0/18:1/18:2)+NH4	triacylglycerol	TAG	C59 H112 O6 N1	930.848	22.4377	6.44326	4.78821	5.21772	184.532	162.217	185	350.484	337.954	351.195
TG(20:1/18:1/18:2)+NH4	triacylglycerol	TAG	C59 H110 O6 N1	928.833	21.736	4.38095	3.59009	3.44024	226.381	187.896	157.667	428.469	385.658	438.125
TG(20:1/18:1/18:3)+NH4	triacylglycerol	TAG	C59 H108 O6 N1	926.817	20.971	0.652595	0.579014	0.540277	11.0375	8.42944	11.7622	22.4901	23.4182	25.7031
TG(20:1/18:2/18:2)+NH4	triacylglycerol	TAG	C59 H108 O6 N1	926.817	20.6804	2.51649	2.58282	0.70707	60.709	51.5396	63.6867	71.7864	104.62	58.7827
TG(20:1/18:2/18:3)+NH4	triacylglycerol	TAG	C59 H106 O6 N1	924.801	20.093	0.191419	0.378126	0.150052	1.33899	0.995328	1.51253	3.40617	2.88811	3.80741
TG(20:2/18:2/18:2)+NH4	triacylglycerol	TAG	C59 H106 O6 N1	924.801	19.589	0.781251	1.26766	0.876068	39.1924	35.5752	21.5613	78.3708	14.8506	91.9899
TG(22:0/18:2/18:2)+NH4	triacylglycerol	TAG	C61 H114 O6 N1	956.864	21.7997	0.949781	1.00512	0.875237	15.1488	10.1636	11.4906	16.3215	15.8017	19.1074
TG(22:0/18:2/18:2)+NH4	triacylglycerol	TAG	C61 H114 O6 N1	956.864	22.5409	0.804795	0.698115	0.676271	29.948	24.3398	28.2581	108.25	104.55	120.801
TG(22:0/18:2/18:3)+NH4	triacylglycerol	TAG	C61 H112 O6 N1	954.848	21.7481	0.430463	0.475785	0.345463	2.41523	2.3956	2.50784	4.13293	4.15722	4.76314
TG(24:0/18:2/18:2)+NH4	triacylglycerol	TAG	C63 H118 O6 N1	984.895	23.1818	0.327571	0.288771	0.275373	16.2203	12.1557	15.9482	71.8939	67.7778	78.8085
TG(24:0/18:2/18:3)+NH4	triacylglycerol	TAG	C63 H116 O6 N1	982.88	22.5506	0.095712	0.0865058	0.0705993	0.951702	0.721011	0.959571	2.11309	2.05241	3.75406
TG(25:0/16:0/18:1)+NH4	triacylglycerol	TAG	C62 H122 O6 N1	976.927	24.2976	0.0590873	0.0793402	0.0403953	2.01432	1.58808	1.8832	8.28722	8.50446	10.5671
TG(25:0/18:0/18:1)+NH4	triacylglycerol	TAG	C64 H126 O6 N1	1004.96	24.6889	0.0350325	0.0256379	0.016908	0.587365	0.475901	0.574637	2.31878	2.51742	3.0325
TG(25:0/18:1/18:1)+NH4	triacylglycerol	TAG	C64 H124 O6 N1	1002.94	24.3086	0.0650806	0.071054	0.0430951	2.57938	1.9925	2.43986	13.2764	13.8151	16.8105
TG(25:0/18:2/18:2)+NH4	triacylglycerol	TAG	C64 H120 O6 N1	998.911	23.461	0.0458955	0.0515185	0.0336491	1.48569	1.1848	1.53172	11.7166	12.3367	14.5394
TG(26:0/18:0/18:1)+NH4	triacylglycerol	TAG	C65 H128 O6 N1	1018.97	24.8739	0.0609578	0.0584696	0.0547108	1.99893	1.50072	1.94568	5.19658	5.24649	6.11365
TG(26:0/18:1/18:1)+NH4	triacylglycerol	TAG	C65 H126 O6 N1	1016.96	24.5162	0.170184	0.151153	0.142362	6.84464	5.50535	6.67483	22.2305	22.8374	26.9579
TG(26:0/18:2/18:2)+NH4	triacylglycerol	TAG	C65 H122 O6 N1	1012.93	23.7277	0.112359	0.114705	0.0863655	4.50887	3.30429	4.56874	21.9041	20.8936	22.5808
TG(26:0/18:2/18:3)+NH4	triacylglycerol	TAG	C65 H120 O6 N1	1010.91	23.1787	0.027861	0.0443606	0.00208922	0.238915	0.186663	0.236753	0.61389	0.503566	0.69455
TG(27:0/18:1/18:1)+NH4	triacylglycerol	TAG	C66 H128 O6 N1	1030.97	24.7135	0.0342075	0.0284091	0.0294096	0.48705	0.400529	0.483343	1.95567	2.18375	2.53832
TG(28:0/18:0/18:1)+NH4	triacylglycerol	TAG	C67 H132 O6 N1	1047	25.2136	0.0141368	0.00591842	0.00987199	0.414844	0.359238	0.421667	1.03668	1.02831	1.21312
TG(28:0/18:1/18:1)+NH4	triacylglycerol	TAG	C67 H130 O6 N1	1044.99	24.8892	0.071851	0.0571265	0.06716	1.78091	1.35683	1.60799	4.55178	4.6953	5.45223
TG(28:0/18:1/18:2)+NH4	triacylglycerol	TAG	C67 H128 O6 N1	1042.97	24.54	0.0739921	0.0621841	0.056342	1.82957	1.4965	1.77134	5.74055	5.89094	7.09811
TG(28:0/18:2/18:2)+NH4	triacylglycerol	TAG	C67 H126 O6 N1	1040.96	24.1818	0.0411912	0.0391483	0.0311246	1.22087	0.930124	1.20883	5.24602	5.52927	6.34588
TG(29:0/18:1/18:1)+NH4	triacylglycerol	TAG	C68 H132 O6 N1	1059	25.0685	0.010301	0.00438096	0.0105682	0.17391	0.138831	0.152804	0.92927	0.444878	0.522351
TG(29:0/18:1/18:2)+NH4	triacylglycerol	TAG	C68 H130 O6 N1	1056.99	24.7368	0.00980396	0.0021796		0.139941	0.128753	0.146132	0.52395	0.529643	0.617068
TG(36:1)+NH4	triacylglycerol	TAG	C39 H76 O6 N1	654.567	10.013	1.38145	1.25134	0.817907	1.80423	1.51644	1.41785	1.83393	1.90138	1.90278
TG(38:2)+NH4	triacylglycerol	TAG	C41 H78 O6 N1	680.582	13.7956	0.169942	0.121376	0.187669	1.26495	1.05545	1.26882	4.02825	3.76618	5.09715
TG(4:0/14:0/16:0)+NH4	triacylglycerol	TAG	C37 H74 O6 N1	628.551	10.8024	0.201806	0.15568	0.191379	0.561045	0.466152	0.624747	0.55094	0.526837	0.727344
TG(4:0/14:0/18:2)+NH4	triacylglycerol	TAG	C39 H74 O6 N1	652.551	8.70021	0.00445107		0.0912371	0.110386	0.0722207	0.145295	0.350945	0.315625	0.457821
TG(58:7)+NH4	triacylglycerol	TAG	C61 H108 O6 N1	950.817	17.5662	0.150676	0.185845	0.165432	2.47883	1.55201	1.76153	2.83345	2.86169	3.25955
TG(59:2)+NH4	triacylglycerol	TAG	C62 H120 O6 N1	974.911	22.475	1.66314	1.45621	1.65839	14.8638	12.6648	8.63259	6.15027	5.64214	7.22449
TG(6:0/12:1/16:0)+NH4	triacylglycerol	TAG	C37 H72 O6 N1	626.535	10.0992	0.335832	0.639482	0.180145	1.39334	1.14743	1.45033	2.07035	2.07729	2.39923
TG(6:0/12:1/18:0)+NH4	triacylglycerol	TAG	C39 H76 O6 N1	654.567	10.8711	0.451629	0.382392	0.386607	1.89827	1.38951	1.76125	2.45776	2.04419	2.56851
TG(6:0/12:1/18:1)+NH4	triacylglycerol	TAG	C39 H74 O6 N1	652.551	10.1215	0.74173	0.619442	0.571029	3.48699	2.07913	3.51473	2.74118	5.17345	6.6528
TG(6:0/12:1/18:2)+NH4	triacylglycerol	TAG	C39 H72 O6 N1	650.535	9.34572	0.296662	0.255225	0.196003	0.987935	0.827639	0.962383	1.09194	0.891486	1.45146
TG(6:0/12:2/20:1)+NH4	triacylglycerol	TAG	C41 H76 O6 N1	678.567	9.36185	0.527143	0.489738	0.426415	2.61731	1.75599	2.21159	3.20097	1.99584	3.275
TG(6:0/14:1/18:1)+NH4	triacylglycerol	TAG	C41 H78 O6 N1	680.582	10.1534	1.23813	1.04891	0.786166	3.37463	2.95158	2.76056	2.26102	1.837	2.53589
TG(60:4)+NH4	triacylglycerol	TAG	C63 H118 O6 N1	984.895	22.5656	0.2516	0.254204	0.250895	3.44673	2.72066	3.02291	6.65916	6.87565	8.15043
WE(23:2)+NH4	wax exters	WE	H46 C23 O2 N1	368.352	2.976	0.260637	0.378011	0.349305	0.643188	0.585443	0.460302	0.790867	0.771987	1.11323

## Sheet: Table S4
Table S4. Summary of RNA-seq data and mapping quality.
Sample name	Raw_reads	Clean_reads	Clean_bases	Q20(%)	Q30(%)	GC(%)	Mapped reads	Uniq Mapped Reads	Multiple mapped	Reads map to '+'	Reads map to '-'
9d-1	47960358	46620598	6.44G	98.16	94.44	45.96	45084429(96.70%)	44200254(94.81%)	884175(1.90%)	22096461(47.40%)	22103793(47.41%)
9d-2	50443568	49275794	6.8G	98.13	94.39	46.01	47634743(96.67%)	46688286(94.75%)	946457(1.92%)	23339736(47.37%)	23348550(47.38%)
9d-3	48609484	47300496	6.53G	98.11	94.31	45.99	45723115(96.67%)	44797522(94.71%)	925593(1.96%)	22395000(47.35%)	22402522(47.36%)
21d-1	48156892	46022758	6.33G	98.03	94.19	49.17	44307111(96.27%)	43568795(94.67%)	738316(1.60%)	21728553(47.21%)	21840242(47.46%)
21d-2	51503190	48957648	6.74G	98.2	94.55	49.6	47132500(96.27%)	46307371(94.59%)	825129(1.69%)	23084531(47.15%)	23222840(47.43%)
21d-3	55322374	52312392	7.08G	98.26	94.71	49.17	50460574(96.46%)	49576878(94.77%)	883696(1.69%)	24729416(47.27%)	24847462(47.50%)
33d-1	51053136	49570216	6.85G	98.15	94.49	50.44	47608322(96.04%)	46699164(94.21%)	909158(1.83%)	23267599(46.94%)	23431565(47.27%)
33d-2	46948868	45597086	6.3G	98.04	94.23	50.44	43738057(95.92%)	42897241(94.08%)	840816(1.84%)	21371313(46.87%)	21525928(47.21%)
33d-3	50251120	48119068	6.62G	98.09	94.37	50.23	46160792(95.93%)	45314006(94.17%)	846786(1.76%)	22577301(46.92%)	22736705(47.25%)

## Sheet: Table S5
Table S5. Significantly enriched KEGG pathways of the DEGs in developing sesame seed.
Comparison	Pathway ID	Pathway name	Gene number	Corrected P-value	DEG
21d VS. 9d	sind00061	Fatty acid biosynthesis	26	2.77e-06	LOC105157654|LOC105165943|LOC105158149|LOC105157825|LOC105161953|LOC105165117|LOC105167301|LOC105173713|LOC105175693|LOC105158801|LOC105159421|LOC105161198|LOC105166882|LOC105169209|LOC105157971|LOC105161229|LOC105172253|LOC105161564|LOC105174533|LOC105156122|LOC105173600|LOC105155368|LOC105162843|LOC105163934|LOC105162497|LOC105156680
	sind00062	Fatty acid elongation	15	0.000715364	LOC105168066|LOC105160999|LOC105160568|LOC105161146|LOC105164826|LOC105169646|LOC105170368|LOC105177946|LOC105177945|LOC105178827|LOC105169658|LOC105166562|LOC105168350|LOC105170550|LOC105173170
	sind01212	Fatty acid metabolism	35	1.4e-06	LOC105157654|LOC105165943|LOC105158149|LOC105169658|LOC105162083|LOC105165214|LOC105166562|FAD2|LOC105168350|LOC105157825|LOC105161953|LOC105165117|LOC105167301|LOC105173713|LOC105175693|LOC105165712|LOC105158801|LOC105159421|LOC105161198|LOC105166882|LOC105169209|LOC105157971|LOC105161229|LOC105172253|LOC105161564|LOC105174533|LOC105156122|LOC105173600|LOC105155368|LOC105170550|LOC105162843|LOC1…
	sind01040	Biosynthesis of unsaturated fatty acids	10	0.0446019	LOC105169658|LOC105166562|FAD2|LOC105168350|LOC105165712|LOC105158801|LOC105159421|LOC105161198|LOC105166882|LOC105173170
	sind00592	alpha-Linolenic acid metabolism	22	0.000467263	LOC105159420|LOC105174082|LOC105162570|LOC105178483|LOC105162083|LOC105165214|LOC105177940|LOC105161077|LOC105162178|LOC105177957|LOC105165712|LOC105175272|LOC105161302|LOC105169420|LOC105169080|LOC105173673|LOC105159196|LOC105169595|LOC105157809|LOC105163543|LOC105168387|LOC105170246
	sind00561	Glycerolipid metabolism	27	0.0441095	LOC105178861|LOC105176149|LOC105157566|LOC105161430|LOC105162570|LOC105159207|LOC105160959|LOC105161787|LOC105165555|LOC105173989|LOC105157383|LOC105160803|LOC105160805|LOC105166991|LOC105164881|LOC105175930|LOC105155657|LOC105162668|LOC105162866|LOC105176062|LOC105177041|LOC105178541|LOC105163255|LOC105169966|LOC105173654|LOC105174487|LOC105174621
	sind00052	Galactose metabolism	18	0.0454282	LOC105156237|LOC105157383|LOC105160803|LOC105160805|LOC105166991|LOC105159745|LOC105162125|LOC105162538|LOC105166452|LOC105177104|LOC105179246|LOC105157026|LOC105177225|LOC105155876|LOC105174036|LOC105174038|LOC105179219|LOC105175402
	sind04070	Phosphatidylinositol signaling system	26	0.00226277	LOC105167762|LOC105177205|LOC105166115|LOC105175262|LOC105156757|LOC105162741|LOC105163726|LOC105167736|LOC105168826|LOC105177352|LOC105178879|LOC105177298|LOC105177590|LOC105166304|LOC105177190|LOC105174908|LOC105176346|LOC105165150|LOC105155657|LOC105162668|LOC105162866|LOC105176062|LOC105177041|LOC105178541|LOC105169843|LOC105159902
	sind00603	Glycosphingolipid biosynthesis - globo and isoglobo series	9	0.00367783	LOC105168405|LOC105161181|LOC105157383|LOC105160803|LOC105160805|LOC105166991|LOC105167919|LOC105174549|LOC105175636
	sind01100	Metabolic pathways	603	1.54e-32	LOC105167073|LOC105161648|LOC105169545|LOC105172720|LOC105165970|LOC105168283|LOC105169246|LOC105169248|LOC105169249|LOC105169689|LOC110011234|LOC105160644|LOC105164943|LOC105156870|LOC105175932|LOC105160473|LOC105156848|LOC105158273|LOC105173022|LOC105164055|LOC105163106|LOC105175177|LOC105155584|LOC105176491|LOC105175335|LOC105176360|LOC105155673|LOC105164011|LOC105177451|LOC105165771|LOC105174…
	sind01110	Biosynthesis of secondary metabolites	367	1.54e-32	LOC105165970|LOC105168283|LOC105169246|LOC105169248|LOC105169249|LOC105177765|LOC105160419|LOC110011870|LOC105156870|LOC105175932|LOC105159434|LOC105158273|LOC105173022|LOC105164055|LOC105163106|LOC105175177|LOC105155584|LOC105175221|LOC105162540|LOC105171428|LOC105159420|LOC105176149|LOC105163321|LOC105174082|LOC105155653|LOC105157566|LOC105173028|LOC105171137|LOC105173656|LOC105161176|LOC105160…
	sind01200	Carbon metabolism	80	2.83e-07	LOC105175221|LOC105163806|LOC105157566|LOC105173028|LOC105177669|LOC105178665|LOC105165617|LOC105162085|LOC105156639|LOC105172766|LOC105165505|LOC105176885|LOC105165543|LOC105172215|LOC105161570|LOC105174519|LOC105178686|LOC105158885|LOC105157971|LOC105161229|LOC105172253|LOC105161564|LOC105174533|LOC105156122|LOC105163527|LOC105171182|LOC105156265|LOC105158049|LOC105173380|LOC105158081|LOC105178…
	sind00940	Phenylpropanoid biosynthesis	54	3.15e-07	LOC105156870|LOC105175932|LOC105160270|LOC105165248|LOC105155477|LOC105156011|LOC105156673|LOC105156785|LOC105162473|LOC105166275|LOC105172192|LOC105172243|LOC105172354|LOC105176179|LOC105178844|LOC105161317|LOC105161378|LOC105174307|LOC105171102|LOC105172923|LOC105179054|LOC105162700|LOC105172202|LOC105158313|LOC105166691|LOC105177023|LOC105177024|LOC105161676|LOC105170243|LOC105165431|LOC105155…
	sind00950	Isoquinoline alkaloid biosynthesis	18	2.61e-06	LOC105171137|LOC105165617|LOC105162085|LOC105167277|LOC105175765|LOC105178476|LOC105165023|LOC105160756|LOC105165515|LOC105165516|LOC105165518|LOC105165833|LOC105165519|LOC105175637|LOC105176878|LOC105176879|LOC105164213|LOC105171340
	sind01120	Microbial metabolism in diverse environments	99	6.93e-06	LOC105159420|LOC105171654|LOC105163806|LOC105173028|LOC105156433|LOC105177745|LOC105177669|LOC105178665|LOC105165617|LOC105162085|LOC105156639|LOC105158413|LOC105168363|LOC105172766|LOC105165505|LOC105176885|LOC105165943|LOC105176500|LOC105167991|LOC105175419|LOC105161570|LOC105174519|LOC105169321|LOC105157971|LOC105161229|LOC105172253|LOC105161564|LOC105174533|LOC105156122|LOC105163527|LOC105167…
	sind01130	Biosynthesis of antibiotics	120	1.68e-05	LOC105175221|LOC105157566|LOC105173028|LOC105177430|LOC105156433|LOC105177745|LOC105171137|LOC105177669|LOC105178665|LOC105158587|LOC105165617|LOC105162085|LOC105156639|LOC105173734|LOC105156928|LOC105163191|LOC105158413|LOC105168363|LOC105176175|LOC105176367|LOC105177958|LOC105177959|LOC105172766|LOC105156237|LOC105165505|LOC105176885|LOC105165943|LOC105175262|LOC105171598|LOC105165712|LOC105168…
	sind00941	Flavonoid biosynthesis	25	1.86e-05	LOC105160419|LOC110011870|LOC105165248|LOC105155477|LOC105156011|LOC105156673|LOC105156785|LOC105162473|LOC105166275|LOC105172192|LOC105172243|LOC105172354|LOC105162700|LOC105172202|LOC105176681|LOC105166981|LOC105161821|LOC105161833|LOC105161996|LOC105168406|LOC105168407|LOC105169526|LOC110011256|LOC105163854|LOC105170468
	sind00945	Stilbenoid, diarylheptanoid and gingerol biosynthesis	23	0.000112867	LOC105167383|LOC105171974|LOC105165248|LOC105155477|LOC105156011|LOC105156673|LOC105156785|LOC105162473|LOC105166275|LOC105172192|LOC105172243|LOC105172354|LOC105162700|LOC105172202|LOC105161821|LOC105161833|LOC105161996|LOC105168406|LOC105168407|LOC105169526|LOC110011256|LOC105163854|LOC105170468
	sind04626	Plant-pathogen interaction	57	0.000135922	LOC105173151|LOC105168066|LOC105160999|LOC105160568|LOC105161146|LOC105164826|LOC105169646|LOC105170368|LOC105177946|LOC105177945|LOC105178827|LOC105170202|LOC105170558|LOC105171969|LOC105170142|LOC105170560|LOC105175319|LOC105156203|LOC105158542|LOC105159437|LOC105159875|LOC105166461|LOC105167486|LOC105174746|LOC105176261|LOC105165460|LOC105156806|LOC105163850|LOC105175593|LOC105168606|LOC105173…
	sind00350	Tyrosine metabolism	24	0.000464578	LOC105159420|LOC105171137|LOC105165617|LOC105162085|LOC105167277|LOC105175765|LOC105178476|LOC105165023|LOC105160756|LOC105165515|LOC105165516|LOC105165518|LOC105165833|LOC105165519|LOC105175637|LOC105176878|LOC105176879|LOC105164213|LOC105171340|LOC105164764|LOC105164765|LOC105165686|LOC105156063|LOC105157374
	sind00630	Glyoxylate and dicarboxylate metabolism	26	0.000464578	LOC105160473|LOC105175221|LOC105163806|LOC105157566|LOC105173028|LOC105156639|LOC105165505|LOC105176885|LOC105178686|LOC105158885|LOC105167750|LOC105171412|LOC105173380|LOC105158081|LOC105178507|LOC105155701|LOC105170701|LOC105158600|LOC105170923|LOC105178680|LOC105167993|LOC105175331|LOC105172423|LOC105178905|LOC105177139|LOC105168789
	sind00130	Ubiquinone and other terpenoid-quinone biosynthesis	22	0.000467263	LOC105168283|LOC105169246|LOC105169248|LOC105169249|LOC105162540|LOC105167258|LOC105162836|LOC105174312|LOC105165173|LOC105172872|LOC105174791|LOC105175436|LOC105176750|LOC105165431|LOC105155681|LOC105166823|LOC105168716|LOC105177316|LOC105178476|LOC110011256|LOC105163854|LOC105170468
	sind00270	Cysteine and methionine metabolism	40	0.000467263	LOC105158273|LOC105173022|LOC105164055|LOC105168910|LOC105176985|LOC105165617|LOC105162085|LOC105172766|LOC105171300|LOC105161939|LOC105180280|LOC105161839|LOC105162916|LOC105162918|LOC105173607|LOC105164094|LOC105158571|LOC105162216|LOC105156049|LOC105161571|LOC105156957|LOC105171423|LOC105172944|LOC105176227|LOC105178401|LOC105171238|LOC105178476|LOC105165023|LOC105156599|LOC105161359|LOC105168…
	sind00780	Biotin metabolism	12	0.000467263	LOC105155673|LOC105157825|LOC105161953|LOC105165117|LOC105167301|LOC105173713|LOC105175693|LOC105169209|LOC105158792|LOC105160626|LOC105162497|LOC105156680
	sind00710	Carbon fixation in photosynthetic organisms	22	0.000701065	LOC105165617|LOC105162085|LOC105156639|LOC105161570|LOC105174519|LOC105156265|LOC105158557|LOC105177864|LOC105155701|LOC105170701|LOC105156431|LOC105171467|LOC105168105|LOC105159424|LOC105157882|LOC105161318|GAPDH|LOC105172655|LOC105162050|LOC105173548|LOC105172150|LOC105168789
	sind04016	MAPK signaling pathway - plant	44	0.00114148	LOC105158273|LOC105173022|LOC105164055|LOC105158930|LOC105178108|LOC105176762|LOC105178599|LOC105157215|LOC105165861|LOC105173151|LOC105160384|LOC105166727|LOC105156250|LOC105167791|LOC105171710|LOC105171184|LOC105158440|LOC105178289|LOC105163292|LOC105160372|LOC105161886|LOC105163885|LOC105179138|LOC105165460|LOC105173039|LOC105164227|LOC105161503|LOC105163923|LOC110012813|LOC105174042|LOC105165…
	sind04075	Plant hormone signal transduction	70	0.00120538	LOC105167791|LOC105171710|LOC105171184|LOC105158440|LOC105159880|LOC105167420|LOC105173100|LOC105169513|LOC105155675|LOC105173871|LOC105167844|LOC105178289|LOC105163292|LOC105160372|LOC105161886|LOC105163885|LOC105179138|LOC105163207|LOC105166974|LOC105168196|LOC105163150|LOC105162291|LOC105164722|LOC105171460|LOC105156165|LOC105155428|LOC105171100|LOC105166019|LOC105169723|LOC105169727|LOC105169…
	sind04722	Neurotrophin signaling pathway	37	0.00120538	LOC105168023|LOC105158972|LOC105177950|LOC105156217|LOC105160610|LOC105179292|LOC105155702|LOC105156733|LOC105158883|LOC105161988|LOC105163672|LOC105163673|LOC105164395|LOC105165464|LOC105166638|LOC105166738|LOC110012411|LOC105168883|LOC105169212|LOC105172547|LOC105174314|LOC105174587|LOC105175367|LOC105176633|LOC105176922|LOC105177638|LOC105177727|LOC105177889|LOC105169829|LOC105163006|LOC105156…
	sind04922	Glucagon signaling pathway	27	0.00120978	LOC105165943|LOC105163725|LOC105168048|LOC105160810|LOC105166994|LOC105167845|LOC105174644|LOC105160359|LOC105161570|LOC105174519|LOC105156757|LOC105162741|LOC105163726|LOC105167736|LOC105168826|LOC105177352|LOC105178879|LOC105171182|LOC105160405|LOC105160407|LOC105171615|LOC105175402|LOC105160024|LOC105165509|LOC105176884|LOC105156579|LOC105179394
	sind00640	Propanoate metabolism	17	0.00149174	LOC105165943|LOC105171598|LOC105165543|LOC105172215|LOC105157971|LOC105161229|LOC105172253|LOC105161564|LOC105174533|LOC105156122|LOC105168000|LOC105178680|LOC105172423|LOC105178905|LOC105180006|LOC105178070|LOC105169295
	sind00908	Zeatin biosynthesis	17	0.00226277	LOC105161337|LOC105161338|LOC105161340|LOC105174239|LOC105159841|LOC105162555|LOC105160874|LOC105156376|LOC105157068|LOC105165356|LOC105177944|LOC105169465|LOC105159857|LOC105161858|LOC105162564|LOC105164613|LOC105173823
	sind00620	Pyruvate metabolism	29	0.0024121	LOC105165943|LOC105157971|LOC105161229|LOC105172253|LOC105161564|LOC105174533|LOC105156122|LOC105158081|LOC105158557|LOC105177864|LOC105156431|LOC105171467|LOC105160405|LOC105160407|LOC105171615|LOC105161131|LOC105176069|LOC105178680|LOC105172423|LOC105178905|LOC105165509|LOC105176884|LOC105156579|LOC105179394|LOC105172655|LOC105162050|LOC105173548|LOC105172150|LOC105168789
	sind01220	Degradation of aromatic compounds	10	0.00280702	LOC110011256|LOC105163854|LOC105170468|LOC105164764|LOC105164765|LOC105165686|LOC105174487|LOC105174621|LOC105156063|LOC105157374
	sind00010	Glycolysis / Gluconeogenesis	34	0.00526774	LOC105159420|LOC105177669|LOC105178665|LOC105161570|LOC105174519|LOC105179246|LOC105171182|LOC105157026|LOC105177225|LOC105158049|LOC105158557|LOC105177864|LOC105168105|LOC105160405|LOC105160407|LOC105171615|LOC105175402|LOC105161131|LOC105176069|LOC105172423|LOC105178905|LOC105165509|LOC105176884|LOC105156579|LOC105179394|GAPDH|LOC105166364|LOC105164764|LOC105164765|LOC105165686|LOC105174487|LOC…
	sind04371	Apelin signaling pathway	23	0.00572714	LOC105180258|LOC105155570|LOC105157097|LOC105160535|LOC105168436|LOC105169461|LOC105176394|LOC105178249|LOC105179249|LOC105163725|LOC105168048|LOC105160810|LOC105166994|LOC105167845|LOC105174644|LOC105175465|LOC105156757|LOC105162741|LOC105163726|LOC105167736|LOC105168826|LOC105177352|LOC105178879
	sind04620	Toll-like receptor signaling pathway	26	0.00802249	LOC105156217|LOC105160610|LOC105179292|LOC105155702|LOC105156733|LOC105158883|LOC105161988|LOC105163672|LOC105163673|LOC105164395|LOC105165464|LOC105166638|LOC105166738|LOC110012411|LOC105168883|LOC105169212|LOC105172547|LOC105174314|LOC105174587|LOC105175367|LOC105176633|LOC105176922|LOC105177638|LOC105177727|LOC105177889|LOC105169829
	sind00720	Carbon fixation pathways in prokaryotes	12	0.00802588	LOC105157971|LOC105161229|LOC105172253|LOC105161564|LOC105174533|LOC105156122|LOC105163527|LOC105156623|LOC105156431|LOC105171467|LOC105178680|LOC105158842
	sind04010	MAPK signaling pathway	31	0.00973564	LOC105160359|LOC105156217|LOC105160610|LOC105179292|LOC105155702|LOC105156733|LOC105158883|LOC105161988|LOC105163672|LOC105163673|LOC105164395|LOC105165464|LOC105166638|LOC105166738|LOC110012411|LOC105168883|LOC105169212|LOC105172547|LOC105174314|LOC105174587|LOC105175367|LOC105176633|LOC105176922|LOC105177638|LOC105177727|LOC105177889|LOC105169829|LOC105165268|LOC105158297|LOC105162907|LOC105174…
	sind04970	Salivary secretion	8	0.00973564	LOC105166472|LOC105156757|LOC105162741|LOC105163726|LOC105167736|LOC105168826|LOC105177352|LOC105178879
	sind04624	Toll and Imd signaling pathway	27	0.011026	LOC105175028|LOC105156217|LOC105160610|LOC105179292|LOC105155702|LOC105156733|LOC105158883|LOC105161988|LOC105163672|LOC105163673|LOC105164395|LOC105165464|LOC105166638|LOC105166738|LOC110012411|LOC105168883|LOC105169212|LOC105172547|LOC105174314|LOC105174587|LOC105175367|LOC105176633|LOC105176922|LOC105177638|LOC105177727|LOC105177889|LOC105169829
	sind04745	Phototransduction - fly	7	0.0118822	LOC105156757|LOC105162741|LOC105163726|LOC105167736|LOC105168826|LOC105177352|LOC105178879
	sind04925	Aldosterone synthesis and secretion	7	0.0118822	LOC105156757|LOC105162741|LOC105163726|LOC105167736|LOC105168826|LOC105177352|LOC105178879
	sind04928	Parathyroid hormone synthesis, secretion and action	14	0.0118822	LOC105180258|LOC105155570|LOC105157097|LOC105160535|LOC105168436|LOC105169461|LOC105176394|LOC105178249|LOC105179249|LOC105160268|LOC105157338|LOC105158388|LOC105162121|LOC105178183
	sind04971	Gastric acid secretion	7	0.0118822	LOC105156757|LOC105162741|LOC105163726|LOC105167736|LOC105168826|LOC105177352|LOC105178879
	sind04976	Bile secretion	9	0.0118822	LOC105178067|LOC105160399|LOC105160343|LOC105161360|LOC105167663|LOC105173549|LOC105174264|LOC105177234|LOC105172989
	sind04915	Estrogen signaling pathway	12	0.0169508	LOC105159350|LOC105165268|LOC105158297|LOC105162907|LOC105174436|LOC105156757|LOC105162741|LOC105163726|LOC105167736|LOC105168826|LOC105177352|LOC105178879
	sind04064	NF-kappa B signaling pathway	26	0.0202698	LOC105156217|LOC105160610|LOC105179292|LOC105155702|LOC105156733|LOC105158883|LOC105161988|LOC105163672|LOC105163673|LOC105164395|LOC105165464|LOC105166638|LOC105166738|LOC110012411|LOC105168883|LOC105169212|LOC105172547|LOC105174314|LOC105174587|LOC105175367|LOC105176633|LOC105176922|LOC105177638|LOC105177727|LOC105177889|LOC105169829
	sind04750	Inflammatory mediator regulation of TRP channels	9	0.0202698	LOC105176902|LOC105168929|LOC105156757|LOC105162741|LOC105163726|LOC105167736|LOC105168826|LOC105177352|LOC105178879
	sind04910	Insulin signaling pathway	28	0.0202698	LOC105165943|LOC105163725|LOC105168048|LOC105160810|LOC105166994|LOC105167845|LOC105174644|LOC105163047|LOC105157858|LOC105158004|LOC105159097|LOC105170373|LOC105174397|LOC105177325|LOC105178375|LOC105168929|LOC105161570|LOC105174519|LOC105167329|LOC105163006|LOC105156757|LOC105162741|LOC105163726|LOC105167736|LOC105168826|LOC105177352|LOC105178879|LOC105160024
	sind04740	Olfactory transduction	7	0.0221473	LOC105156757|LOC105162741|LOC105163726|LOC105167736|LOC105168826|LOC105177352|LOC105178879
	sind04744	Phototransduction	7	0.0221473	LOC105156757|LOC105162741|LOC105163726|LOC105167736|LOC105168826|LOC105177352|LOC105178879
	sind00250	Alanine, aspartate and glutamate metabolism	16	0.0278506	LOC105175117|LOC105165617|LOC105162085|LOC105156639|LOC105159151|LOC105168507|LOC105167750|LOC105171412|LOC105167783|LOC105170923|LOC105171238|LOC105157882|LOC105165023|LOC105169743|LOC105157020|LOC105159631
	sind00680	Methane metabolism	15	0.0291282	LOC105177669|LOC105178665|LOC105161570|LOC105174519|LOC105171182|LOC105158049|LOC105156431|LOC105175402|LOC105178401|LOC105170923|LOC105177139|LOC105164764|LOC105164765|LOC105165686|LOC105157901
	sind02010	ABC transporters	10	0.0325098	LOC105178067|LOC105160399|LOC105165683|LOC105160343|LOC105161360|LOC105167663|LOC105173549|LOC105174264|LOC105177234|LOC105159830
	sind00400	Phenylalanine, tyrosine and tryptophan biosynthesis	14	0.0411242	LOC105171137|LOC105165617|LOC105162085|LOC105156928|LOC105163191|LOC105169982|LOC105170790|LOC105164857|LOC105177288|LOC105160894|LOC105165323|LOC105179011|LOC105178476|LOC105165023
	sind00830	Retinol metabolism	9	0.0446019	LOC105156030|LOC105157255|LOC105174428|LOC105176902|LOC105164764|LOC105164765|LOC105165686|LOC105156063|LOC105157374
	sind04912	GnRH signaling pathway	11	0.0446019	LOC105156757|LOC105162741|LOC105163726|LOC105167736|LOC105168826|LOC105177352|LOC105178879|LOC105157338|LOC105158388|LOC105162121|LOC105178183
	sind04924	Renin secretion	9	0.0446019	LOC105160359|LOC105156757|LOC105162741|LOC105163726|LOC105167736|LOC105168826|LOC105177352|LOC105178879|LOC105162975
33d VS. 21d	sind01110	Biosynthesis of secondary metabolites	207	0.00106203	LOC105168283|LOC105169248|LOC105169249|LOC105160419|LOC110011870|LOC105170545|LOC105156870|LOC105175932|LOC105161221|LOC105158273|LOC105164055|LOC105175183|LOC105155584|LOC105175221|LOC105179807|LOC105159420|LOC105156346|LOC105176149|LOC105174082|LOC105155653|LOC105156184|LOC105156596|LOC105162869|LOC105173656|LOC105161176|LOC105166704|LOC105174391|LOC105177669|LOC105178665|LOC105160999|LOC105160…
	sind04016	MAPK signaling pathway - plant	38	0.00106203	LOC105158273|LOC105164055|LOC105176386|LOC105164673|LOC105179693|LOC105178108|LOC105175152|LOC105176762|LOC105170110|LOC105165861|LOC105173151|LOC105166727|LOC105156250|LOC105171710|LOC105162122|LOC105171184|LOC105163094|LOC105178289|LOC105163292|LOC105160372|LOC105164646|LOC105171935|LOC105179138|LOC105176038|LOC105164677|LOC105167014|LOC105167852|LOC105165460|LOC105161503|LOC110012813|LOC105174…
	sind04111	Cell cycle - yeast	31	0.00106203	LOC105161919|LOC105172740|LOC105167729|LOC105159890|LOC105177252|LOC105160613|LOC105177405|LOC105170141|LOC105160231|LOC105161632|LOC105172739|LOC105168732|LOC105171015|LOC105159959|LOC105174311|LOC105159178|LOC105163574|LOC105165582|LOC105167300|LOC105160115|LOC105168368|LOC105169434|LOC105155966|LOC105157970|LOC105172915|LOC105164813|LOC105163048|LOC105162378|LOC105160006|LOC105158854|LOC105178…
	sind00982	Drug metabolism - cytochrome P450	19	0.00264763	LOC105168264|LOC105177062|LOC105177072|LOC105161624|LOC105163151|LOC105163155|LOC105165502|LOC110012305|LOC105168164|LOC105171780|LOC105174378|LOC105176888|LOC105176890|LOC105176892|LOC105176893|LOC105177646|LOC105178729|LOC105164764|LOC105164765
	sind00980	Metabolism of xenobiotics by cytochrome P450	18	0.00704554	LOC105168264|LOC105177062|LOC105177072|LOC105161624|LOC105163151|LOC105163155|LOC105165502|LOC110012305|LOC105168164|LOC105171780|LOC105174378|LOC105176888|LOC105176890|LOC105176892|LOC105176893|LOC105177646|LOC105164764|LOC105164765
	sind03030	DNA replication	19	0.00704554	LOC105175863|LOC105167204|LOC105174050|LOC105155698|LOC105170369|LOC105170370|LOC105168439|LOC105179133|LOC105165582|LOC105167300|LOC105160115|LOC105157333|LOC105171162|LOC105168375|LOC105177609|LOC105172915|LOC105164813|LOC105163048|LOC105162378
	sind00592	alpha-Linolenic acid metabolism	17	0.00791055	LOC105161221|LOC105179807|LOC105159420|LOC105174082|LOC105162570|LOC105178483|LOC105162083|LOC105177957|LOC105165712|LOC105171848|LOC105161302|LOC105169080|LOC105173673|LOC105159196|LOC105157809|LOC105163543|LOC105170542
	sind04110	Cell cycle	30	0.00791055	LOC105176520|LOC105177405|LOC105165237|LOC105170141|LOC105170369|LOC105170370|LOC105160231|LOC105161632|LOC105172739|LOC105168732|LOC105171015|LOC105163006|LOC105159959|LOC105174311|LOC105159178|LOC105163574|LOC105165582|LOC105167300|LOC105160115|LOC105168368|LOC105169434|LOC105155966|LOC105157970|LOC105172915|LOC105164813|LOC105163048|LOC105162378|LOC105160006|LOC105158854|LOC105178555
	sind04113	Meiosis - yeast	23	0.00791055	LOC105161351|LOC105170141|LOC105160231|LOC105161632|LOC105172739|LOC105168732|LOC105159959|LOC105174311|LOC105159178|LOC105163574|LOC105165582|LOC105167300|LOC105160115|LOC105168368|LOC105169434|LOC105155966|LOC105157970|LOC105172915|LOC105164813|LOC105163048|LOC105162378|LOC105158854|LOC105178555
	sind00480	Glutathione metabolism	24	0.00938261	LOC105160644|LOC105164943|LOC105177429|LOC105171121|LOC105168264|LOC105177062|LOC105177072|LOC105161624|LOC105163151|LOC105163155|LOC105165502|LOC110012305|LOC105168164|LOC105171780|LOC105174378|LOC105176888|LOC105176890|LOC105176892|LOC105176893|LOC105177646|LOC105159461|LOC105170682|LOC105158468|LOC105167505
	sind04626	Plant-pathogen interaction	41	0.0105072	LOC105173151|LOC105160999|LOC105160568|LOC105169646|LOC105177946|LOC105177945|LOC105178827|LOC105170558|LOC105174840|LOC105170560|LOC105175319|LOC105158542|LOC105159203|LOC105159437|LOC105159875|LOC105162569|LOC105166189|LOC105166461|LOC105174746|LOC105176261|LOC110013062|LOC105165460|LOC105163850|LOC105168606|LOC105161503|LOC110012813|LOC105167308|LOC105171099|LOC105179504|LOC105159744|LOC105161…
	sind00983	Drug metabolism - other enzymes	21	0.0111314	LOC105177429|LOC105171121|LOC105166152|LOC105173608|LOC105179899|LOC105168264|LOC105177062|LOC105177072|LOC105161624|LOC105163151|LOC105163155|LOC105165502|LOC110012305|LOC105168164|LOC105171780|LOC105174378|LOC105176888|LOC105176890|LOC105176892|LOC105176893|LOC105177646
	sind04075	Plant hormone signal transduction	53	0.0124371	LOC105171710|LOC105162122|LOC105171184|LOC105163094|LOC105155526|LOC105169513|LOC105155675|LOC105173871|LOC105169839|LOC105173429|LOC105174512|LOC105178289|LOC105163292|LOC105160372|LOC105164646|LOC105171935|LOC105179138|LOC105176038|LOC105164677|LOC105167014|LOC105167852|LOC105163150|LOC105172165|LOC105156934|LOC105157686|LOC105158380|LOC105164722|LOC105171460|LOC105155428|LOC105171100|LOC105166…
	sind00350	Tyrosine metabolism	17	0.0225944	LOC105179807|LOC105159420|LOC105161508|LOC105174616|LOC105175765|LOC105178476|LOC105178724|LOC105165422|LOC105160756|LOC105165516|LOC105165518|LOC105176879|LOC105164213|LOC105164214|LOC105179376|LOC105164764|LOC105164765
	sind04010	MAPK signaling pathway	25	0.0257519	LOC105160359|LOC105165108|LOC105156217|LOC105160610|LOC105155702|LOC105158883|LOC105161988|LOC105162130|LOC105163672|LOC105163673|LOC105164395|LOC105165464|LOC105166738|LOC105170071|LOC105170818|LOC105174494|LOC105175367|LOC105176633|LOC105176922|LOC105177229|LOC105173561|LOC105165268|LOC105158297|LOC105162907|LOC105174436
	sind00940	Phenylpropanoid biosynthesis	32	0.0289419	LOC105156870|LOC105175932|LOC105156011|LOC105156673|LOC105162473|LOC105166275|LOC105172192|LOC105172354|LOC105178844|LOC105161317|LOC105172923|LOC105179054|LOC105166691|LOC105177024|LOC105170099|LOC105165431|LOC105155681|LOC105160028|LOC105173882|LOC105161833|LOC105161996|LOC105156635|LOC105162056|LOC105164889|LOC105168207|LOC105169185|LOC105169211|LOC105174327|LOC105174641|LOC105175601|LOC105176…
	sind01100	Metabolic pathways	352	0.0476495	LOC105161648|LOC105172720|LOC105168283|LOC105169248|LOC105169249|LOC105169689|LOC110011234|LOC105160644|LOC105164943|LOC105161683|LOC105156870|LOC105175932|LOC105161221|LOC105160473|LOC105156848|LOC105158273|LOC105164055|LOC105175183|LOC105155584|LOC105164963|LOC105176491|LOC105156213|LOC105176360|LOC105165771|LOC105174678|LOC105175221|LOC105179807|LOC105159420|LOC105172447|LOC105162450|LOC105166…
	sind04620	Toll-like receptor signaling pathway	20	0.0476495	LOC105176654|LOC105156217|LOC105160610|LOC105155702|LOC105158883|LOC105161988|LOC105162130|LOC105163672|LOC105163673|LOC105164395|LOC105165464|LOC105166738|LOC105170071|LOC105170818|LOC105174494|LOC105175367|LOC105176633|LOC105176922|LOC105177229|LOC105173561
33d VS. 9d	sind01110	Biosynthesis of secondary metabolites	434	6.81e-10	LOC105165970|LOC105169246|LOC105169248|LOC105169249|LOC105177765|LOC105160419|LOC110011870|LOC105170545|LOC105156870|LOC105175932|LOC105161221|LOC105164183|LOC105157242|LOC105159434|LOC105158273|LOC105173022|LOC105164055|LOC105163106|LOC105175183|LOC105175221|LOC105159746|LOC105162540|LOC105171428|LOC105179807|LOC105159420|LOC105156346|LOC105176149|LOC105163321|LOC105174082|LOC105156184|LOC105156…
	sind01100	Metabolic pathways	771	1.43e-08	LOC105167073|LOC105161648|LOC105172720|LOC105165970|LOC105169246|LOC105169248|LOC105169249|LOC105161964|LOC110011234|LOC105160644|LOC105159476|LOC105164943|LOC105161683|LOC105156870|LOC105175932|LOC105161221|LOC105164183|LOC105166553|LOC105156848|LOC105158273|LOC105173022|LOC105164055|LOC105163106|LOC105175183|LOC105164963|LOC105168989|LOC105175335|LOC105176360|LOC105155673|LOC105177451|LOC105165…
	sind00480	Glutathione metabolism	43	0.00091001	LOC105160644|LOC105159476|LOC105164943|LOC105166553|LOC105171242|LOC105173574|LOC105177429|LOC105171121|LOC105157843|LOC105164094|LOC105166347|LOC105168264|LOC105177062|LOC105177072|LOC105161624|LOC105163149|LOC105163152|LOC105164106|LOC105165500|LOC105165502|LOC110012305|LOC110012425|LOC105168164|LOC105171780|LOC105172788|LOC105174378|LOC105176888|LOC105176890|LOC105176893|LOC105177646|LOC105156…
	sind04075	Plant hormone signal transduction	102	0.00091001	LOC105163408|LOC105167791|LOC105171710|LOC105162122|LOC105171085|LOC105171184|LOC105158440|LOC105163094|LOC105171681|LOC105167420|LOC105173100|LOC105155526|LOC105169513|LOC105155675|LOC105173871|LOC105166175|LOC105167844|LOC105179125|LOC105159592|LOC105173429|LOC105178289|LOC105163292|LOC105155800|LOC105161886|LOC105163885|LOC105171935|LOC105179138|LOC105176038|LOC105160848|LOC105167014|LOC105167…
	sind04626	Plant-pathogen interaction	77	0.00091001	LOC105173151|LOC105168066|LOC105160999|LOC105160568|LOC105161146|LOC105164826|LOC105166293|LOC105169646|LOC105170368|LOC105177945|LOC105178827|LOC105170202|LOC105170558|LOC105171968|LOC105171969|LOC105160564|LOC105174840|LOC105170142|LOC105170560|LOC105175319|LOC105156203|LOC105156440|LOC105158066|LOC105158542|LOC105159203|LOC105159437|LOC105159875|LOC105162562|LOC105162569|LOC105163780|LOC105165…
	sind00592	alpha-Linolenic acid metabolism	28	0.00236093	LOC105161221|LOC105164183|LOC105179807|LOC105159420|LOC105174082|LOC105159874|LOC105162570|LOC105178483|LOC105162083|LOC105165214|LOC105177940|LOC105161077|LOC105162178|LOC105177957|LOC105165712|LOC105171848|LOC105175272|LOC105161302|LOC105173673|LOC105159196|LOC105169595|LOC105161637|LOC105157809|LOC105163543|LOC105168387|LOC105176477|LOC105170246|LOC105170542
	sind04016	MAPK signaling pathway - plant	61	0.00236421	LOC105158273|LOC105173022|LOC105164055|LOC105176386|LOC105164673|LOC105179693|LOC105178108|LOC105175152|LOC105176762|LOC105178599|LOC105170110|LOC105157215|LOC105165861|LOC105161887|LOC105173151|LOC105160384|LOC105156250|LOC105166093|LOC105163408|LOC105167791|LOC105171710|LOC105162122|LOC105171085|LOC105171184|LOC105158440|LOC105163094|LOC105171681|LOC105178289|LOC105163292|LOC105155800|LOC105161…
	sind00950	Isoquinoline alkaloid biosynthesis	17	0.0129725	LOC105171137|LOC105165617|LOC105162085|LOC105167277|LOC105175765|LOC105178476|LOC105167001|LOC105165515|LOC105165516|LOC105165518|LOC105165833|LOC105165519|LOC105175637|LOC105176878|LOC105157267|LOC105164213|LOC105171340
	sind00062	Fatty acid elongation	17	0.0243331	LOC105168066|LOC105160999|LOC105160568|LOC105161146|LOC105164826|LOC105166293|LOC105169646|LOC105170368|LOC105177945|LOC105178827|LOC105169658|LOC105166562|LOC105171911|LOC105168350|LOC105176291|LOC105170550|LOC105173170
	sind04970	Salivary secretion	10	0.0243331	LOC105166472|LOC105178524|LOC105156757|LOC105162741|LOC105163726|LOC105167736|LOC105168826|LOC105170944|LOC105177352|LOC105178879
	sind01212	Fatty acid metabolism	35	0.0291686	LOC105157654|LOC105165943|LOC105158149|LOC105169658|LOC105162083|LOC105165214|LOC105166562|LOC105171911|LOC105159686|FAD2|LOC105168350|LOC105176291|LOC105157825|LOC105165117|LOC105167301|LOC105165712|LOC105171848|LOC105158801|LOC105159421|LOC105161198|LOC105157971|LOC105172253|LOC105174533|LOC105159120|LOC105173600|LOC105155368|LOC105171364|LOC105172347|LOC105179140|LOC105179650|LOC105178882|LOC1…
	sind00052	Galactose metabolism	27	0.0291686	LOC105172447|LOC105156237|LOC105157758|LOC105156146|LOC105157383|LOC105160175|LOC105160803|LOC105160805|LOC105166991|LOC105157457|LOC105159745|LOC105162125|LOC105162538|LOC105166452|LOC105179246|LOC105157026|LOC105177225|LOC105157539|LOC105179153|LOC105155876|LOC105164285|LOC105174036|LOC105174039|LOC105179219|LOC105167187|LOC105175402|LOC105163668
	sind00600	Sphingolipid metabolism	20	0.0291686	LOC105161648|LOC105172720|LOC105159566|LOC105169069|LOC105177991|LOC105157758|LOC105156146|LOC105157383|LOC105160175|LOC105160803|LOC105160805|LOC105166991|LOC105175465|LOC105156541|LOC105158913|LOC105167910|LOC105175640|LOC105171398|LOC105165910|LOC105158175
	sind00350	Tyrosine metabolism	27	0.0400026	LOC105179807|LOC105159420|LOC105171137|LOC105165617|LOC105162085|LOC105161508|LOC105173232|LOC105167277|LOC105175765|LOC105156881|LOC105178476|LOC105167001|LOC105178724|LOC105165422|LOC105165515|LOC105165516|LOC105165518|LOC105165833|LOC105165519|LOC105175637|LOC105176878|LOC105157267|LOC105164213|LOC105171340|LOC105160197|LOC105164764|LOC105156063
	sind00270	Cysteine and methionine metabolism	48	0.0421044	LOC105166553|LOC105158273|LOC105173022|LOC105164055|LOC105168910|LOC105172362|LOC105176985|LOC105165617|LOC105162085|LOC105172766|LOC105171300|LOC105180280|LOC105162916|LOC105162918|LOC105162920|LOC105157843|LOC105164094|LOC105158571|LOC105162216|LOC105156049|LOC105179940|LOC105162593|LOC105161571|LOC105171423|LOC105165983|LOC105169720|LOC105172944|LOC105176227|LOC105164122|LOC105171238|LOC105178…
	sind00941	Flavonoid biosynthesis	25	0.0421044	LOC105160419|LOC110011870|LOC105165248|LOC105167703|LOC105155477|LOC105156011|LOC105156673|LOC105162473|LOC105166275|LOC105172192|LOC105172354|LOC105162700|LOC105172202|LOC105157984|LOC105176681|LOC105156784|LOC105166981|LOC105161833|LOC105161996|LOC105168406|LOC105168407|LOC105169526|LOC110011256|LOC105163854|LOC105166042
	sind00603	Glycosphingolipid biosynthesis - globo and isoglobo series	10	0.0421044	LOC105168405|LOC105156146|LOC105157383|LOC105160175|LOC105160803|LOC105160805|LOC105166991|LOC105167919|LOC105174549|LOC105175636
	sind00908	Zeatin biosynthesis	20	0.0421044	LOC105161337|LOC105161338|LOC105161340|LOC105174238|LOC105174239|LOC105174240|LOC105159840|LOC105159841|LOC105162554|LOC105162555|LOC105160874|LOC105156376|LOC105157068|LOC105165356|LOC105177944|LOC105169465|LOC105159857|LOC105161858|LOC105164613|LOC105173823
	sind01040	Biosynthesis of unsaturated fatty acids	14	0.0461225	LOC105169658|LOC105166562|LOC105171911|LOC105159686|FAD2|LOC105168350|LOC105176291|LOC105165712|LOC105171848|LOC105158801|LOC105159421|LOC105161198|LOC105173170|LOC105176477

## Sheet: Table S6
Table S6. Expression changes of the genes involved in FA biosynthesis and TAG assembly in developing sesame seed.
EC	Gene ID	Gene description	Abbreviations	FPKM_ 9d	FPKM_ 21d	FPKM_ 33d	21d vs. 9d		33d vs. 9d		33d vs. 21d
							Log2FoldChange	Adjusted P-value	Log2FoldChange	Adjusted P-value	Log2FoldChange	Adjusted P-value
EC:6.4.1.2	LOC105160843	biotin carboxyl carrier protein of acetyl-CoA carboxylase	ACCase	432.921	1107.51	628.011	1.35515	1.1e-60	0.536687	1.61e-10	-0.81846	9.73e-19
	LOC105161229	biotin carboxyl carrier protein of acetyl-CoA carboxylase 1		430.425	1451.5	553.338	1.75371	1.57e-92	0.362398	0.00026338	-1.39131	1.82e-46
	LOC105157971	biotin carboxyl carrier protein of acetyl-CoA carboxylase 2		244.922	1270.7	795.275	2.37523	1.49e-148	1.69913	2.67e-71	-0.676096	5.41e-13
	LOC105157536	biotin carboxyl carrier protein of acetyl-CoA carboxylase		100.674	533.489	317.778	2.40576	1.5e-82	1.65832	4.18e-34	-0.747438	2.76e-09
	LOC105164303	biotin carboxyl carrier protein of acetyl-CoA carboxylase-like		246.616	322.307	133.728	0.386169	0.0011602	-0.882963	5.23e-09	-1.26913	3.02e-15
	LOC105156122	biotin carboxylase 2		1137.71	3461.28	1731.59	1.60517	2.9e-130	0.605961	3.59e-27	-0.999207	2.24e-46
	LOC105165943	acetyl-CoA carboxylase 1-like		1320.37	3328.15	3779.02	1.33378	2.69e-38	1.51707	3.21e-216	0.183292	0.12333
	LOC105161564	acetyl-CoA carboxylase carboxyl transferase subunit alpha		2814.65	5849.31	4794.76	1.05531	3.18e-69	0.768501	7.02e-90	-0.286808	1.15e-05
	LOC105172253	acetyl-CoA carboxylase carboxyl transferase subunit alpha		431.081	1155.96	1120.19	1.42307	5.76e-70	1.37772	2.33e-82	-0.04535	0.69078
	LOC105174533	acetyl-CoA carboxylase carboxyl transferase subunit alpha		1416.2	4684.83	3097.38	1.72597	2.49e-148	1.12903	4.55e-98	-0.596946	7.2e-16
EC:2.3.1.39	LOC105163934	malonyl CoA-acyl carrier protein transacylase	FAS (MCAT)	719.756	1716.05	1033.4	1.25351	3.26e-55	0.521818	2.26e-13	-0.731696	2.42e-17
EC:2.3.1.180	LOC105162843	3-oxoacyl-ACP synthase 3 A	FAS (FabH)	703.138	1432.31	1157.3	1.02647	2.34e-34	0.718886	4.03e-25	-0.307579	0.00056128
	LOC105155690	3-oxoacyl-ACP synthase 3 A		66.2226	478.002	350.63	2.85162	1.12e-93	2.40456	1.05e-59	-0.447067	0.00044388
EC:2.3.1.179	LOC105175693	3-oxoacyl-ACP synthase I	FAS (FabF)	830.067	2205.17	1220.34	1.40959	4.15e-72	0.555979	1.33e-16	-0.853611	1.18e-27
	LOC105167301	3-oxoacyl-ACP synthase I		890.111	2991.86	1794.72	1.74899	7.68e-131	1.0117	6.81e-65	-0.737286	3.1e-26
	LOC105165117	3-oxoacyl-ACP synthase I		152.202	1663.84	1170.27	3.45045	9.62e-288	2.94279	1.25e-237	-0.507667	1.11e-10
	LOC105173713	3-oxoacyl-ACP synthase II		1074.86	2537.63	2047.91	1.23934	2.8e-79	0.930011	6.92e-61	-0.309328	5.06e-05
	LOC105161953	3-oxoacyl-ACP synthase II		255.907	545.421	501.074	1.09175	1.26e-26	0.969407	7.2e-23	-0.122345	0.3598
	LOC105157825	3-oxoacyl-ACP synthase II		369.229	904.525	1168.14	1.29264	3.77e-46	1.66163	5.52e-109	0.368986	5.98e-05
EC:1.1.1.100	LOC105159642	short-chain type dehydrogenase/reductase	FAS (FabG)	141.749	77.8334	186.597	-0.864874	1.05e-05	0.396594	0.018039	1.26147	1.99e-09
	LOC110011243	short-chain type dehydrogenase/reductase-like		479.777	783.419	1443.08	0.707422	3.16e-12	1.58872	1.04e-118	0.881298	1.2e-19
	LOC105168376	3-oxoacyl-ACP reductase 4		1242.29	2860.35	1557.59	1.20319	1.92e-43	0.326312	9.53e-09	-0.876879	8.61e-23
	LOC105156680	3-oxoacyl-ACP reductase 4-like		360.608	1123.4	677.331	1.63937	2.89e-70	0.909429	2.1e-24	-0.729942	2.02e-15
	LOC105162686	3-oxoacyl-ACP reductase FabG		32.7177	10.8673	6.86824	-1.59007	0.00022008	-2.25206	2.03e-05	-0.661982	0.47556
	LOC105162683	3-oxoacyl-ACP reductase FabG		108.602	62.4632	50.5423	-0.797972	0.00022987	-1.10349	9.99e-07	-0.305516	0.38894
	LOC105162684	3-oxoacyl-ACP reductase FabG-like		1.66058	14.0262	5.9476	3.07836	0.00016591	1.84062	0.1143	-1.23774	0.17111
EC:4.2.1.59	LOC105169209	3-hydroxyacyl-ACP dehydratase FabZ-like	FAS (FabZ)	254.774	720.336	231.458	1.49945	2.41e-48	-0.13847	0.34407	-1.63792	1.46e-38
EC:1.3.1.9/1.3.1.10	LOC105159689	enoyl-ACP reductase [NADH] 1	FAS (FabI)	273.348	1475.93	606.259	2.43281	2.22e-177	1.1492	5.01e-34	-1.28361	4.14e-44
	LOC105162497	enoyl-ACP reductase [NADH]		421.947	2492.52	343.339	2.56247	3.99e-239	-0.297427	0.0041142	-2.8599	2.56e-210
EC:2.3.1.199	LOC105178827	3-ketoacyl-CoA synthase 1	FAS (KCS)	47.9807	609.422	2443.74	3.66692	4.38e-138	5.67049	0	2.00357	2.43e-127
	LOC105164826	3-ketoacyl-CoA synthase 11		4123.87	1593.86	1166.63	-1.37147	2.4e-105	-1.82165	0	-0.450177	4.1e-08
	LOC105171620	3-ketoacyl-CoA synthase 11		612.398	189.9	810.83	-1.68923	1.53e-49	0.40493	1.38e-07	2.09416	2.42e-67
	LOC105165320	3-ketoacyl-CoA synthase 11-like		16.0614	23.2075	3.76235	0.530997	0.23615	-2.09389	0.0047003	-2.62489	0.00051204
	LOC105171618	3-ketoacyl-CoA synthase 11-like		166.049	71.3116	73.5053	-1.2194	2.33e-10	-1.17568	3.44e-10	0.0437105	0.92164
	LOC105168066	3-ketoacyl-CoA synthase 11-like		26.7794	67.8135	88.4584	1.34045	4.52e-07	1.72387	1e-10	0.383428	0.19959
	LOC105170368	3-ketoacyl-CoA synthase 12		104.581	23.1891	34.1863	-2.1731	1.15e-15	-1.61313	2.9e-09	0.55997	0.28083
	LOC105170671	3-ketoacyl-CoA synthase 12-like		278.635	7.10847	1.35597	-5.29269	3.64e-52	-7.68291	4.05e-19	-2.39022	0.10847
	LOC105161146	3-ketoacyl-CoA synthase 12-like		226.562	515.879	532.149	1.18713	2.06e-28	1.23192	5.52e-35	0.0447963	0.77505
	LOC105166293	3-ketoacyl-CoA synthase 4		308.767	579.67	676.303	0.908711	5.82e-21	1.13115	1.55e-36	0.222439	0.052686
	LOC105169646	3-ketoacyl-CoA synthase 4-like		81.1067	619.538	2928.35	2.9333	4.51e-119	5.17413	0	2.24083	7.39e-182
	LOC105169645	3-ketoacyl-CoA synthase 4-like		8.3024	808.813	3352.19	6.60613	4.11e-136	8.65736	1.19e-263	2.05123	1.32e-131
	LOC105160568	3-ketoacyl-CoA synthase 5-like		71.8265	34.9152	3.26415	-1.04066	0.00020082	-4.45974	4.13e-13	-3.41908	2.12e-06
	LOC105177946	3-ketoacyl-CoA synthase 6		237.782	86.4381	344.428	-1.4599	3.38e-18	0.53456	6.48e-06	1.99446	5.62e-31
	LOC105177945	3-ketoacyl-CoA synthase 6		84.9977	277.238	815.453	1.70563	1.87e-30	3.26211	4.25e-186	1.55648	2.52e-47
	LOC105160999	3-ketoacyl-CoA synthase 6-like		12.7387	35.9629	2.73746	1.49729	0.00041447	-2.21831	0.01087	-3.7156	1.92e-06
EC:1.14.19.2	LOC105158801	acyl-ACP desaturase	SAD	395.019	2132.46	2148.66	2.43252	3.52e-149	2.44344	3.61e-270	0.0109218	0.93326
	LOC105159421	stearoyl-ACP 9-desaturase 6		42.8683	2917.84	2356.75	6.08885	0	5.78074	0	-0.308103	0.00010726
	LOC105178492	stearoyl-ACP 9-desaturase 6		2.79584	78.0322	111.091	4.80271	3.55e-22	5.31232	1.37e-28	0.509603	0.038576
	LOC105166882	stearoyl-ACP 9-desaturase		430.46	1660.96	533.513	1.94807	1.39e-111	0.309646	0.0016035	-1.63842	4.16e-72
	LOC105161198	stearoyl-ACP 9-desaturase		844.449	4653.71	4070.4	2.4623	5.99e-215	2.26909	0	-0.193211	0.023376
EC:3.1.2.14	LOC105158149	palmitoyl-ACP thioesterase B	FATB	4.77008	476.111	1360.68	6.64114	2.38e-83	8.1561	1.3e-134	1.51496	5.96e-64
	LOC105160370	palmitoyl-ACP thioesterase B		2.6195	12.3645	26.2153	2.23884	0.0027659	3.32305	1.07e-07	1.08421	0.048739
	LOC105160842	acyl-ACP thioesterase ATL2	FATA	0.480199	4.47744	15.8295	3.22097	0.045287	5.04284	3.11e-05	1.82187	0.027276
	LOC105156373	acyl-ACP thioesterase ATL3		141.299	184.983	87.4756	0.388634	0.0085729	-0.691802	0.00034578	-1.08044	2.08e-07
EC:1.14.19.6/1.14.19.22	LOC105159686	delta(12) fatty acid desaturase FAD2	FAD2	667.239	678.699	266.64	0.0245682	0.6585	-1.32331	1.44e-38	-1.34788	3.08e-28
	LOC105160895	omega-3 fatty acid desaturase	FAD3	407.636	66.8593	110.405	-2.60808	1.84e-61	-1.88447	1.18e-43	0.723612	0.0051422
	LOC105167042	omega-3 fatty acid desaturase		9616.19	1759.72	350.672	-2.45012	0	-4.77727	0	-2.32715	2.46e-126
EC:4.2.1.134	LOC105169658	very-long-chain (3R)-3-hydroxyacyl-CoA dehydratase PASTICCINO 2	PAS2	470.144	1015.23	1829.48	1.1354	2.24e-40	1.9596	7.45e-224	0.8492	1.01e-26
EC:6.2.1.3	LOC105179140	long chain acyl-CoA synthetase 4	LACS	3227.08	2040.78	1297.62	-0.66111	2.77e-21	-1.31436	2.26e-154	-0.653253	2.48e-16
	LOC105173600	long chain acyl-CoA synthetase 4		254.158	685.29	701.419	1.43099	1.31e-45	1.46455	3.27e-55	0.0335604	0.8145
	LOC105159120	long chain acyl-CoA synthetase 4-like		31.5873	40.3771	82.4891	0.354194	0.30843	1.38486	7.53e-08	1.03067	0.00090757
	LOC105171364	long chain acyl-CoA synthetase 6		502.263	610.606	1373.32	0.281798	0.0012219	1.45116	2.58e-103	1.16936	2.74e-40
	LOC105172347	long chain acyl-CoA synthetase 6		1759.34	2193.22	4544.92	0.318018	2.14e-06	1.36922	6.81e-259	1.0512	4.15e-51
	LOC105155368	long chain acyl-CoA synthetase 9		732.525	2227.58	1542.34	1.60453	2.2e-115	1.07417	4.58e-67	-0.530354	1.03e-12
EC:2.3.1.15	LOC105165555	glycerol-3-phosphate acyltransferase 1	GPAT	26.3213	99.087	173.573	1.91247	1.34e-12	2.72124	3.04e-33	0.808771	0.00026076
	LOC105160959	glycerol-3-phosphate acyltransferase 5-like		86.301	474.804	1262.05	2.45988	8.53e-78	3.87025	0	1.41036	7.42e-51
EC:2.3.1.51	LOC105159874	triacylglycerol lipase SDP1	LPAT	1956.48	2677.34	5017.71	0.452543	1.11e-12	1.35877	9.4e-272	0.906226	3.45e-42
	LOC105162570	triacylglycerol lipase SDP1		29.7144	107.733	615.663	1.85823	1.2e-13	4.37291	1.15e-143	2.51468	2.28e-60
	LOC105159207	probable 1-acyl-sn-glycerol-3-phosphate acyltransferase 4		38.7951	328.447	316.039	3.08171	6.67e-69	3.02616	1.6e-64	-0.0555564	0.77022
	LOC105169610	probable 1-acyl-sn-glycerol-3-phosphate acyltransferase 5		534.956	344.975	188.567	-0.632927	1.94e-08	-1.50434	1.4e-37	-0.871416	1.59e-08
	LOC105163572	1-acyl-sn-glycerol-3-phosphate acyltransferase 2		11.8225	7.4861	1.35301	-0.659245	0.3556	-3.12728	0.004017	-2.46804	0.073312
	LOC105174862	1-acyl-sn-glycerol-3-phosphate acyltransferase		45.2388	55.6684	21.155	0.299297	0.26181	-1.09656	0.0022257	-1.39586	0.00035503
	LOC105164145	lysophospholipid acyltransferase 1		1210.67	655.811	496.223	-0.884457	3.34e-24	-1.28675	1.66e-68	-0.402292	0.00047529
EC:3.1.3.81/3.1.3.4	LOC105174391	phosphatidate phosphatase PAH1	PAP	331.562	480.751	995.691	0.536011	4.99e-06	1.58642	3.3e-79	1.05041	1.87e-19
	LOC105161430	phosphatidate phosphatase PAH1		475.607	1266.7	1583.52	1.41323	6.15e-52	1.73529	3.25e-147	0.322058	0.0012118
	LOC105176149	putative lipid phosphate phosphatase 3		2.36812	63.7797	666.526	4.75129	3.53e-18	8.13678	1.77e-67	3.38549	1.71e-103
EC:2.3.1.158	LOC105173654	phospholipid:diacylglycerol acyltransferase 1	DGAT	117.467	286.473	402.531	1.28614	1.78e-19	1.77685	1.4e-42	0.490703	0.00030991
	LOC105169966	putative phospholipid:diacylglycerol acyltransferase 2		330.696	5929.74	12790.5	4.16439	0	5.27342	0	1.10903	3.89e-82
EC:3.1.4.3	LOC105163667	non-specific phospholipase C2	PLC	61.2606	291.494	705.341	2.25044	1.19e-45	3.52529	1.22e-168	1.27485	5.93e-29
	LOC105168143	non-specific phospholipase C3		59.6494	94.9881	243.518	0.671239	0.0016962	2.02945	1.33e-35	1.35821	9.56e-14
	LOC105168153	non-specific phospholipase C4		14.9143	33.2951	481.652	1.15861	0.0026681	5.01322	4.66e-117	3.85461	1.65e-81
	LOC105166126	non-specific phospholipase C6		97.1852	23.8845	10.213	-2.02466	8.36e-14	-3.25033	1.27e-17	-1.22567	0.043606
	LOC105158142	non-specific phospholipase C6		71.6208	189.409	119.656	1.40306	2.72e-16	0.740448	0.00034736	-0.662609	0.00075012
EC:2.7.8.2	LOC105158376	phosphatidylcholine:diacylglycerol cholinephosphotransferase 1	CPT	152.442	840.616	664.341	2.46319	4.63e-108	2.12366	1.53e-92	-0.339522	0.0012712
EC:3.1.4.4	LOC105162121	phospholipase D alpha 1	PLD	4418.58	1767.62	1840.7	-1.32178	6.61e-91	-1.26333	3.81e-176	0.0584506	0.5404
	LOC105158388	phospholipase D alpha 1		5642.14	2581.75	1667.58	-1.12789	1.37e-67	-1.75849	0	-0.630594	8.57e-17
	LOC105157739	phospholipase D alpha 4		93.2711	108.054	247.033	0.212245	0.29659	1.4052	2e-21	1.19296	1.25e-10
	LOC105157338	phospholipase D beta 1		762.735	203.199	122.366	-1.90829	5.2e-64	-2.63998	3.76e-112	-0.731685	0.00016453
	LOC105164160	phospholipase D beta 1		23.767	52.884	43.8203	1.15387	0.00011792	0.882637	0.011783	-0.271232	0.51357
	LOC105178183	phospholipase D delta		1579.3	3304.95	4738.23	1.06534	2.47e-54	1.58506	2.56e-274	0.519722	8.3e-14
	LOC105171745	phospholipase D gamma 1		1376.81	706.682	620.62	-0.962202	1.41e-21	-1.14955	3.45e-59	-0.18735	0.15787
	LOC105156632	lipase	LIP	817.878	156.728	117.852	-2.3581	1.33e-99	-2.7986	1.02e-120	-0.4139	0.048963
	LOC105162083	peroxisomal fatty acid beta-oxidation multifunctional protein AIM1	MFP2	4687.03	1353.82	636.537	-1.79164	5.11e-153	-2.88036	0	-1.08872	7.96e-32
	LOC105165214	glyoxysomal fatty acid beta-oxidation multifunctional protein MFP-a		1173.79	311.564	216.471	-1.8879	4.05e-93	-2.4415	3.04e-154	-0.5274	0.00060155

## Sheet: Table S7
Table S7. Expression pattern of some important genes related to carbon metabolism.
EC	Gene ID	Gene description	Abbreviations	FPKM_ 9d	FPKM_ 21d	FPKM_ 33d	21d vs. 9d		33d vs. 9d		33d vs. 21d
							Log2FoldChange	Adjusted P-value	Log2FoldChange	Adjusted P-value	Log2FoldChange	Adjusted P-value
EC:1.1.1.8	LOC105177364	glycerol-3-phosphate dehydrogenase [NAD(+)]	G3PDH	65.5986	778.618	694.391	3.56918	4.39e-152	3.40401	6.51e-166	-0.165168	0.16428
	LOC105176298	glycerol-3-phosphate dehydrogenase [NAD(+)]		197.924	2380.25	2649.94	3.5881	0	3.74295	0	0.154851	0.04829
	LOC105174195	glycerol-3-phosphate dehydrogenase SDP6		56.1944	190.953	172.141	1.76472	3.51e-19	1.61509	9.02e-17	-0.149625	0.52447
	LOC105166585	glycerol-3-phosphate dehydrogenase SDP6		255.972	537.17	998.813	1.0694	7.55e-23	1.96423	2.07e-123	0.894834	1.32e-18
	LOC105160791	glycerol-3-phosphate dehydrogenase [NAD(+)] 2		223.134	124.803	47.333	-0.838254	3.34e-08	-2.23699	2.88e-29	-1.39874	7.08e-08
EC:1.2.4.1	LOC105156579	pyruvate dehydrogenase E1 component subunit alpha	PDHC	631.299	162.186	125.366	-1.96067	1.21e-61	-2.33218	5.41e-80	-0.371503	0.074214
	LOC105155251	pyruvate dehydrogenase E1 component subunit beta-3		15.126	21.0565	5.0318	0.47724	0.29131	-1.58788	0.022208	-2.06512	0.0039309
	LOC105175732	pyruvate dehydrogenase E1 component subunit beta-3		218.468	313.341	130.078	0.520314	6.64e-06	-0.748046	5.2e-07	-1.26836	1.38e-15
	LOC105168190	pyruvate dehydrogenase E1 component subunit alpha		1658.15	1053.18	2499.81	-0.654828	5.38e-17	0.592238	5.68e-34	1.24707	6.81e-64
	LOC105179394	pyruvate dehydrogenase E1 component subunit alpha-3		2135.43	8035.34	7493.71	1.91183	7.02e-175	1.81116	0	-0.100678	0.2106
	LOC105165509	pyruvate dehydrogenase E1 component subunit beta		269.607	1095.93	622.278	2.02322	1.67e-109	1.2067	5.84e-39	-0.816526	2.22e-18
	LOC105168458	pyruvate dehydrogenase E1 component subunit beta-1		45.8269	747.959	1849.2	4.02869	3.89e-168	5.33456	0	1.30587	6.68e-49
	LOC105176884	pyruvate dehydrogenase E1 component subunit beta-3		238.544	766.85	322.775	1.68469	2.08e-65	0.436273	0.00041825	-1.24842	8.6e-26
EC:2.3.1.12	LOC105161131	dihydrolipoyllysine-residue acetyltransferase component 4 of pyruvate dehydrogenase complex		878.585	2293.55	757.46	1.38433	6e-90	-0.214013	0.002814	-1.59834	8.44e-89
	LOC105176069	dihydrolipoyllysine-residue acetyltransferase component 5 of pyruvate dehydrogenase complex		621.153	2257.73	831.082	1.86185	2.53e-131	0.420041	2.73e-08	-1.44181	2.05e-63
EC:2.7.1.40	LOC105161300	pyruvate kinase 1	PK	4.25262	371.203	2637.72	6.44771	3.23e-70	9.27673	4.8e-159	2.82901	2.42e-253
	LOC105161301	pyruvate kinase 1		707.946	1634.9	635.191	1.20749	7.85e-60	-0.15645	0.054542	-1.36394	1.2e-55
	LOC105171615	pyruvate kinase isozyme A		1578.01	4224.71	2947.52	1.42075	7.73e-123	0.9014	1.04e-73	-0.519349	2.32e-13
	LOC105160405	plastidial pyruvate kinase 2-like		1108.45	3066.61	2051.99	1.4681	6.84e-121	0.888479	2.11e-65	-0.579622	3.4e-17
	LOC105160407	plastidial pyruvate kinase 2-like		922.538	2055.48	1120.81	1.15579	5.1e-66	0.280857	1.04e-05	-0.874935	1.32e-30
EC:4.1.1.31	LOC105176938	phosphoenolpyruvate carboxylase (PEPCase)	PEPCase	929.306	1611.48	2050.43	0.79416	6.07e-29	1.1417	2.75e-97	0.347544	5.04e-06
	LOC105158459	phosphoenolpyruvate carboxylase kinase 1-like (PEPCase 1-like)		69.901	524.914	298.889	2.90869	4.22e-105	2.09623	2.1e-43	-0.812469	1.29e-10
	LOC105161289	phosphoenolpyruvate carboxylase kinase 2 (PEPCase 2)		3688.23	1545.1	1227.3	-1.25522	2.8e-84	-1.58743	5.56e-222	-0.332211	9.94e-05
	LOC105156431	phosphoenolpyruvate carboxylase 4 (PEPCase 4)		1822.55	615.125	205.655	-1.56701	9.07e-63	-3.14766	4.89e-289	-1.58065	4.33e-30

## Sheet: Table S8
Table S8. Differentially expressed transcription factors related to lipid biosynthesis.
Family	Gene ID	Gene description	FPKM_ 9d	FPKM_ 21d	FPKM_ 33d	21d vs 9d		33d vs 9d		33d vs 21d
						Log2FoldChange	Adjusted P-value	Log2FoldChange	Adjusted P-value	Log2FoldChange	Adjusted P-value
AP2/ERF	LOC105165339	AP2-like ethylene-responsive transcription factor WRI3	5.20663	118.072	274.937	4.50318	5.41e-34	5.7226	2.36e-63	1.21943	2.99e-13
AP2/ERF	LOC105162419	ethylene-responsive transcription factor WRI1	124.75	2229.5	1598.24	4.15961	0	3.67938	0	-0.480234	2.37e-10
AP2/ERF	LOC105166097	dehydration-responsive element-binding protein 2D-like	21.5166	2928.88	31807.4	7.08876	1.58e-134	10.5297	1.07e-243	3.44094	0
AP2/ERF	LOC105166938	ethylene-responsive transcription factor RAP2-2-like	6.44587	23.5892	598.268	1.87168	0.00055522	6.53627	8.8e-109	4.66459	1.33e-107
AP2/ERF	LOC105155699	AP2-like ethylene-responsive transcription factor AIL5	84.3319	3171.24	5974.99	5.23282	4.56e-125	6.14671	6.7e-176	0.913888	1.32e-50
AP2/ERF	LOC105157854	AP2-like ethylene-responsive transcription factor AIL1	49.8662	794.318	817.6	3.99358	7.06e-183	4.03526	1.95e-210	0.0416782	0.7653
AP2/ERF	LOC105162118	ethylene-responsive transcription factor 10-like	0.471367	2.94976	6.88301	2.64567	0.12716	3.86812	0.0061656	1.22244	0.31347
AP2/ERF	LOC105158338	ethylene-responsive transcription factor ERF084	2.3794	15.2626	26.5751	2.68133	0.000273	3.48141	6.49e-08	0.800073	0.16376
AP2/ERF	LOC105160869	ethylene-responsive transcription factor ABI4	125.933	2123.67	1315.73	4.07584	0	3.38514	4.85e-283	-0.690693	3.08e-18
AP2/ERF	LOC105168482	ethylene-responsive transcription factor ERF113	310.512	1426.77	2961.52	2.20003	6.96e-150	3.25362	0	1.05359	4.25e-48
AP2/ERF	LOC105177477	ethylene-responsive transcription factor ERF022	14.0093	47.6462	89.323	1.76597	4.27e-07	2.67264	1.62e-19	0.90667	0.001614
AP2/ERF	LOC105164742	ethylene-responsive transcription factor TINY-like	2.85076	15.357	17.9046	2.42947	0.00052431	2.65091	0.00013598	0.221439	0.7686
AP2/ERF	LOC105170257	ethylene-responsive transcription factor RAP2-11-like	0.240099	3.2888	1.3471	3.77586	0.039204	2.48816	0.37031	-1.2877	0.51871
AP2/ERF	LOC105159140	ethylene-responsive transcription factor ERF008-like	138.377	243.137	646.7	0.813162	6.09e-08	2.22449	8.75e-91	1.41133	3.94e-31
AP2/ERF	LOC105176383	AP2-like ethylene-responsive transcription factor AIL6	391.503	2255.89	1806.57	2.5266	3.13e-231	2.20616	1.59e-247	-0.320444	1.79e-05
AP2/ERF	LOC105175644	ethylene-responsive transcription factor ERF091	5.41927	1.56929	24.6462	-1.78799	0.15687	2.1852	5.95e-05	3.97319	9.22e-06
AP2/ERF	LOC105167013	dehydration-responsive element-binding protein 2C-like	41.2067	67.109	164.038	0.703627	0.0077966	1.99308	2.11e-22	1.28945	9.24e-09
AP2/ERF	LOC105159638	ethylene-responsive transcription factor RAP2-11-like	8.73799	23.3131	33.7744	1.41577	0.0055538	1.95056	2.35e-05	0.534791	0.26025
AP2/ERF	LOC105175841	AP2-like ethylene-responsive transcription factor At2g41710	383.436	480.973	1420.39	0.326968	0.00083456	1.88923	3.26e-159	1.56226	8.65e-66
AP2/ERF	LOC105175564	ethylene-responsive transcription factor 4-like	1765.48	1789.92	6506.58	0.0198314	0.59411	1.88184	0	1.86201	6.69e-185
AP2/ERF	LOC105176328	ethylene-responsive transcription factor ERF008-like	256.032	437.92	742.577	0.774344	5.5e-12	1.53622	1.07e-51	0.761872	7.52e-10
AP2/ERF	LOC105161130	AP2-like ethylene-responsive transcription factor TOE3	15.5708	86.9271	45.1341	2.48096	2.07e-17	1.53537	3.24e-05	-0.945589	0.0015579
AP2/ERF	LOC105172214	ethylene-responsive transcription factor WRI1-like	533.602	4641.22	1462.28	3.12067	0	1.45438	3.3e-98	-1.66628	2.42e-110
AP2/ERF	LOC105161018	ethylene-responsive transcription factor ERF118-like	59.7279	202.32	158.296	1.76017	1.48e-21	1.40615	8.46e-13	-0.354017	0.099401
AP2/ERF	LOC105177471	pentatricopeptide repeat-containing protein At2g17140-like	220.128	303.973	494.892	0.465602	0.0022717	1.16877	8.29e-30	0.703171	4.18e-06
AP2/ERF	LOC105160847	dehydration-responsive element-binding protein 2A-like	410.023	720.285	919.435	0.812865	3.47e-18	1.16504	2.01e-51	0.35218	0.00035066
AP2/ERF	LOC105171490	ethylene-responsive transcription factor ERF086	13.484	23.4033	28.3978	0.795463	0.068437	1.07453	0.019366	0.279066	0.64349
AP2/ERF	LOC105166874	AP2-like ethylene-responsive transcription factor AIL1	34.5845	125.577	47.1916	1.86037	4.11e-18	0.448406	0.15456	-1.41197	2.39e-08
AP2/ERF	LOC105163607	AP2-like ethylene-responsive transcription factor PLT2	58.3345	113.853	44.1486	0.964749	1.08e-05	-0.401982	0.19663	-1.36673	2.65e-07
AP2/ERF	LOC105177845	AP2-like ethylene-responsive transcription factor ANT	72.6272	198.239	53.2217	1.44866	7.87e-18	-0.448496	0.08823	-1.89716	5.23e-17
AP2/ERF	LOC105167730	ethylene-responsive transcription factor 3-like	11.4006	1.71951	6.91445	-2.72904	0.0044341	-0.721424	0.32764	2.00762	0.10932
AP2/ERF	LOC105175593	pathogenesis-related genes transcriptional activator PTI5-like	297.806	129.966	159.197	-1.19623	8.89e-16	-0.903559	1.57e-10	0.292675	0.21505
AP2/ERF	LOC105179256	dehydration-responsive element-binding protein 1B	890.527	977.459	444.787	0.134377	0.11242	-1.00154	4.11e-30	-1.13592	1.6e-25
AP2/ERF	LOC105159085	AP2-like ethylene-responsive transcription factor ANT	145.304	496.92	67.0684	1.77394	2.16e-33	-1.11537	4.75e-07	-2.88931	3.82e-65
AP2/ERF	LOC105160386	ethylene-responsive transcription factor CRF4-like	33.1763	9.53655	15.2596	-1.79861	4.33e-05	-1.12044	0.0073936	0.678175	0.3514
AP2/ERF	LOC105171718	ethylene-responsive transcription factor ERF096	23.0948	5.58696	10.493	-2.04743	0.00047017	-1.13814	0.046284	0.909293	0.35674
AP2/ERF	LOC105156390	ethylene-responsive transcription factor ERF118-like	937.884	867.278	417.409	-0.112915	0.3623	-1.16795	3.85e-44	-1.05503	1.88e-24
AP2/ERF	LOC105158331	ethylene-responsive transcription factor ERF003-like	32.9273	27.1703	14.3585	-0.277257	0.53404	-1.19738	0.0049729	-0.92012	0.087735
AP2/ERF	LOC105155543	ethylene-responsive transcription factor ERF011-like	284.338	76.739	123.99	-1.88957	1.13e-32	-1.19738	1.5e-16	0.69219	0.0034267
AP2/ERF	LOC105164363	ethylene-responsive transcription factor 5-like	591.141	533.73	235.782	-0.147392	0.32436	-1.32605	7.77e-39	-1.17865	1.29e-17
AP2/ERF	LOC105164024	ethylene-responsive transcription factor CRF2	97.3893	101.33	37.1023	0.0572293	0.75737	-1.39225	2.85e-07	-1.44948	1.75e-06
AP2/ERF	LOC105179200	ethylene-responsive transcription factor 5	667.846	539.141	252.695	-0.308854	0.0031384	-1.40212	1.55e-46	-1.09327	8.24e-18
AP2/ERF	LOC105163408	ethylene-responsive transcription factor 1B-like	281.592	169.484	96.9361	-0.73246	1.07e-07	-1.5385	1.01e-23	-0.80604	8.38e-05
AP2/ERF	LOC105161950	ethylene-responsive transcription factor ERF017-like	1324.6	888.979	449.124	-0.575337	9.19e-10	-1.56037	4.36e-76	-0.985035	2.71e-19
AP2/ERF	LOC105158655	ethylene-responsive transcription factor ERF062-like	16.674	6.56949	5.52705	-1.34374	0.028704	-1.59302	0.017383	-0.249274	0.84285
AP2/ERF	LOC105170890	dehydration-responsive element-binding protein 1D-like	25.6452	1.6698	8.50041	-3.94094	6.89e-07	-1.59308	0.0027942	2.34786	0.050055
AP2/ERF	LOC105175081	ethylene-responsive transcription factor ERF020	309.826	50.9829	89.622	-2.60337	4.2e-49	-1.78953	1.77e-28	0.813839	0.0088834
AP2/ERF	LOC105160523	dehydration-responsive element-binding protein 1D	1942.47	1210	558.998	-0.682886	2.9e-13	-1.79698	1.89e-144	-1.11409	5.5e-28
AP2/ERF	LOC105171187	ethylene-responsive transcription factor ERF060	1716.93	950.735	493.014	-0.852719	3.2e-30	-1.80013	1.85e-155	-0.947415	1.01e-21
AP2/ERF	LOC105167362	ethylene-responsive transcription factor ERF054-like	765.726	245.72	207.12	-1.63981	2.28e-52	-1.88636	3.88e-79	-0.246548	0.17439
AP2/ERF	LOC105159482	ethylene-responsive transcription factor ERF014	62.9747	5.80009	16.8248	-3.44062	4.75e-14	-1.90418	2.83e-07	1.53645	0.050964
AP2/ERF	LOC105179326	ethylene-responsive transcription factor ABR1-like	2386.01	489.528	618.924	-2.28513	1.83e-122	-1.94676	1.62e-217	0.33837	0.010296
AP2/ERF	LOC105158942	ethylene-responsive transcription factor RAP2-13	6064.12	3282.4	1448.04	-0.885546	3.25e-47	-2.0662	0	-1.18065	1.79e-52
AP2/ERF	LOC105160657	ethylene-responsive transcription factor 2-like	984.814	172.911	220.598	-2.50982	2.76e-115	-2.15843	4.23e-116	0.351389	0.057352
AP2/ERF	LOC105163098	ethylene-responsive transcription factor ERF071	2401.62	1401.24	500.178	-0.777307	1.33e-24	-2.26349	1.97e-261	-1.48619	1.66e-50
AP2/ERF	LOC105161026	ethylene-responsive transcription factor ERF118	1301.71	681.425	265.454	-0.933782	1.65e-28	-2.29387	8.63e-151	-1.36009	3.81e-30
AP2/ERF	LOC105160656	ethylene-responsive transcription factor 5-like	3199.9	972.286	618.18	-1.71857	3.52e-143	-2.37193	0	-0.653355	4.53e-11
AP2/ERF	LOC105155381	ethylene-responsive transcription factor ERF014	91.2829	17.315	15.9101	-2.39832	1.95e-14	-2.5204	2.7e-13	-0.122078	0.88079
AP2/ERF	LOC105170556	ethylene-responsive transcription factor-like protein At4g13040	323.394	119.694	54.6908	-1.43394	1.25e-22	-2.56392	2.86e-48	-1.12998	1.42e-05
AP2/ERF	LOC105162060	ethylene-responsive transcription factor TINY	284.017	211.313	47.4107	-0.426597	0.0070938	-2.58269	9.17e-42	-2.15609	5.28e-20
AP2/ERF	LOC105171710	ethylene-responsive transcription factor 1B	389.758	141.234	62.7097	-1.4645	1.29e-24	-2.63582	9.86e-57	-1.17132	1.41e-06
AP2/ERF	LOC105170679	ethylene-responsive transcription factor RAP2-7	645.396	150.135	95.0454	-2.10392	6e-71	-2.76349	2.08e-95	-0.659575	0.0021544
AP2/ERF	LOC105158228	ethylene-responsive transcription factor ERF113	215.186	18.2397	30.9534	-3.56043	2.95e-47	-2.79741	3.04e-35	0.763015	0.11628
AP2/ERF	LOC105169546	ethylene-responsive transcription factor ERF109	1555.54	807.475	194.599	-0.945923	5.58e-26	-2.99883	1.18e-206	-2.05291	2.28e-50
AP2/ERF	LOC105158636	ethylene-responsive transcription factor ERF061-like	362.408	52.7988	43.6367	-2.77904	9.69e-60	-3.054	4.97e-60	-0.274963	0.48753
AP2/ERF	LOC105173709	ethylene-responsive transcription factor ERF017-like	332.694	68.2909	38.9881	-2.28443	1.04e-35	-3.09309	6.14e-51	-0.808659	0.021103
AP2/ERF	LOC105172721	ethylene-responsive transcription factor ERF109-like	1764.45	588.795	178.053	-1.58338	4.69e-71	-3.30884	1.01e-270	-1.72546	7.04e-37
AP2/ERF	LOC105171657	ethylene-responsive transcription factor TINY	4.94152	0.347145	0.451989	-3.83135	0.020128	-3.4506	0.039309	0.380751	0.9296
AP2/ERF	LOC105163850	pathogenesis-related genes transcriptional activator PTI6	678.66	174.104	54.4688	-1.96274	6.31e-65	-3.63919	5.56e-114	-1.67645	2.89e-13
AP2/ERF	LOC105158699	dehydration-responsive element-binding protein 1D-like	999.693	290.478	71.4076	-1.78305	3.34e-59	-3.80733	3.33e-52	-2.02428	2.42e-23
AP2/ERF	LOC105171122	ethylene-responsive transcription factor ABR1-like	1432.93	237.612	98.1604	-2.59229	4.05e-166	-3.86769	3.3e-242	-1.27539	3.7e-12
AP2/ERF	LOC105157416	ethylene-responsive transcription factor ERF027	47.2901	23.5921	2.74337	-1.00323	0.005134	-4.10752	2.66e-09	-3.10428	0.00016212
AP2/ERF	LOC105164148	dehydration-responsive element-binding protein 1D-like	1236.14	408.187	71.2886	-1.59855	3.69e-76	-4.11603	5.07e-211	-2.51749	1.71e-47
AP2/ERF	LOC105158575	AP2-like ethylene-responsive transcription factor AIL1	32.6887	23.9261	1.8797	-0.450207	0.26408	-4.12022	6e-07	-3.67001	7.82e-05
AP2/ERF	LOC105164147	ethylene-responsive transcription factor ERF026	345.968	106.23	18.7999	-1.70345	5.65e-32	-4.20184	1.75e-59	-2.49839	3.58e-13
AP2/ERF	LOC105163587	ethylene-responsive transcription factor ERF098-like	16.7929	2.58641	0.898069	-2.69883	0.00040636	-4.22488	0.00048012	-1.52605	0.50529
AP2/ERF	LOC105164642	ethylene-responsive transcription factor TINY-like	17.8639	2.90815	0.941326	-2.61888	0.00057742	-4.24621	0.00036728	-1.62734	0.42934
AP2/ERF	LOC105164366	ethylene-responsive transcription factor ERF039-like	18.4148	1.02522	0.938371	-4.16685	4.46e-05	-4.29456	0.00028037	-0.127708	0.96749
AP2/ERF	LOC105160522	ethylene-responsive transcription factor ERF025	775.949	162.821	20.4093	-2.25267	3.84e-73	-5.24866	2.16e-112	-2.99599	1.43e-22
AP2/ERF	LOC105164850	ethylene-responsive transcription factor ERF018-like	309.931	55.3547	6.43102	-2.48517	5.74e-47	-5.59075	2.8e-42	-3.10559	5.5e-09
AP2/ERF	LOC105179134	ethylene-responsive transcription factor ERF061	1854.97	253.506	36.051	-2.87131	2.43e-233	-5.68521	6.36e-237	-2.81391	1.51e-33
AP2/ERF	LOC105160655	ethylene-responsive transcription factor ERF106-like	268.844	61.7039	4.28608	-2.12333	3.2e-35	-5.97097	8.86e-33	-3.84763	1.24e-10
AP2/ERF	LOC105164449	ethylene-responsive transcription factor 1A-like	41.1611	10.4065	0.451989	-1.9838	2.59e-06	-6.50885	4.2e-07	-4.52505	0.0047697
AP2/ERF	LOC105166722	ethylene-responsive transcription factor CRF4-like	1863.59	324.437	13.7886	-2.52208	3.29e-181	-7.07847	9.57e-151	-4.55639	2.04e-49
AP2/ERF	LOC105165367	ethylene-responsive transcription factor 14	571.936	74.9661	3.19536	-2.93154	1.16e-65	-7.48373	8.44e-41	-4.55219	8.03e-12
B3	LOC105177478	B3 domain-containing transcription factor FUS3-like	27.4693	918.196	1129.22	5.06291	2.43e-216	5.36136	3.96e-267	0.298446	0.0012865
B3	LOC105163495	B3 domain-containing transcription factor ABI3	255.366	5159.57	9957.67	4.33661	0	5.28517	0	0.948558	8.54e-37
B3	LOC105174022	B3 domain-containing protein At2g36080	20.8486	87.0378	508.45	2.06169	1.56e-13	4.60808	1.15e-129	2.54639	2.31e-54
B3	LOC105166308	B3 domain-containing protein REM16-like	25.5942	161.45	272.013	2.6572	5.03e-35	3.40979	8.84e-64	0.752593	1.08e-05
B3	LOC105166211	B3 domain-containing protein REM16-like	36.909	162.782	314.955	2.1409	4.05e-27	3.0931	8.33e-72	0.952206	5.76e-10
B3	LOC105177700	putative B3 domain-containing protein At5g66980	38.251	110.231	106.468	1.52696	1.62e-10	1.47685	1.32e-09	-0.0501095	0.88024
B3	LOC105177702	B3 domain-containing protein At1g49475-like	90.9037	569.822	249.576	2.6481	2.74e-82	1.45707	1e-18	-1.19104	1.51e-19
B3	LOC105166361	AP2/ERF and B3 domain-containing transcription factor At1g50680	60.7631	134.622	97.2535	1.14765	3.79e-09	0.678555	0.0025373	-0.469096	0.036486
B3	LOC105159512	auxin response factor 17-like	109.074	328.13	94.6977	1.58896	2.76e-32	-0.203904	0.33828	-1.79287	7.13e-26
B3	LOC105169393	B3 domain-containing protein Os01g0723500-like	57.6715	96.0517	45.2109	0.735953	0.00038663	-0.351188	0.23004	-1.08714	0.0001189
B3	LOC105161732	B3 domain-containing protein At2g36080	134.042	42.5375	81.1273	-1.65587	6.64e-13	-0.724421	0.00026127	0.931452	0.001787
B3	LOC105166607	auxin response factor 18	917.625	421.784	516.967	-1.1214	1.15e-35	-0.827832	1.41e-27	0.29357	0.014083
B3	LOC110012568	uncharacterized LOC110012568	172.876	85.5002	79.2159	-1.01574	8.65e-09	-1.12588	1.05e-09	-0.110137	0.75691
B3	LOC105164390	B3 domain-containing transcription factor NGA1	378.613	147.159	155.851	-1.36335	2.35e-22	-1.28056	1.01e-20	0.0827881	0.76705
B3	LOC105170291	auxin response factor 18	7307.59	3796.76	2706.26	-0.944625	1.41e-55	-1.4331	5.42e-263	-0.48847	5.4e-11
B3	LOC105167470	extra-large guanine nucleotide-binding protein 1-like	707.179	223.998	190.299	-1.65859	2.91e-36	-1.89381	2.15e-69	-0.235222	0.28002
B3	LOC105168437	AP2/ERF and B3 domain-containing transcription factor At1g50680-like	121.974	30.0206	20.3857	-2.02255	3.82e-16	-2.58094	2.51e-18	-0.558397	0.30235
B3	LOC105166260	B3 domain-containing protein At5g42700	44.8827	92.7662	6.46542	1.04744	3.7e-05	-2.79534	2.8e-08	-3.84278	6.32e-15
B3	LOC105161286	AP2/ERF and B3 domain-containing transcription factor RAV1-like	569.912	107.07	70.4564	-2.41218	1.94e-81	-3.01594	3.73e-94	-0.603756	0.016199
B3	LOC105170712	putative B3 domain-containing protein At5g66980	185.653	68.5607	18.5955	-1.43716	1.01e-14	-3.31959	1.79e-32	-1.88243	4.94e-07
B3	LOC105177674	auxin response factor 17	38.0204	4.92618	2.28843	-2.94823	3.38e-08	-4.05434	7.17e-08	-1.10611	0.4739
B3	LOC105170725	auxin response factor 18-like	310	74.2828	13.5204	-2.06117	2.28e-35	-4.51906	1.43e-52	-2.45789	2.89e-09
B3	LOC105156414	AP2/ERF and B3 domain-containing transcription factor RAV1-like	2228.45	272.973	97.0313	-3.02921	1.19e-272	-4.52145	0	-1.49224	3.54e-17
B3	LOC105166259	B3 domain-containing protein At5g42700	33.2903	30.9118	0.449034	-0.106945	0.86514	-6.21213	1.94e-06	-6.10519	9.42e-06
bHLH	LOC105158562	transcription factor bHLH18-like	1.19901	44.6112	125.316	5.21749	1.46e-12	6.70758	1.4e-22	1.49009	2.75e-09
bHLH	LOC105166094	transcription factor bHLH110	0.954015	66.6481	47.4187	6.12641	6.94e-15	5.6353	3.33e-12	-0.491108	0.14788
bHLH	LOC105172690	transcription factor bHLH113-like	33.1076	931.599	1394.87	4.81447	1.47e-222	5.39682	0	0.582349	3.09e-12
bHLH	LOC105177891	putative transcription factor bHLH086	0.240099	17.5881	7.97668	6.19483	5.4e-06	5.05409	0.0010247	-1.14074	0.11946
bHLH	LOC105155973	transcription factor bHLH71	47.8245	882.802	1292.84	4.20627	2.93e-213	4.75665	0	0.550384	7.82e-10
bHLH	LOC105173482	transcription factor bHLH130-like	59.877	445.928	1188.11	2.89674	1.66e-83	4.31053	9.12e-295	1.41379	9.87e-43
bHLH	LOC105158560	transcription factor bHLH25-like	5.6829	32.9237	107.819	2.53443	4.09e-08	4.24584	1.25e-29	1.71142	1.58e-09
bHLH	LOC105159260	transcription factor bHLH110	4.01252	115.683	75.945	4.84952	8.7e-32	4.24237	2.47e-21	-0.607148	0.020413
bHLH	LOC105156357	transcription factor bHLH119-like	0.949116	15.1975	16.4739	4.00111	2.12e-05	4.11746	1.91e-05	0.116348	0.88512
bHLH	LOC105169464	transcription factor bHLH139-like	0.242549	0.694289	3.18945	1.51726	0.69189	3.71696	0.04772	2.1997	0.27719
bHLH	LOC105167954	transcription factor bHLH112	4.26242	32.8821	55.6722	2.94756	5.05e-09	3.70721	1.47e-15	0.759657	0.033846
bHLH	LOC105160561	transcription factor bHLH119-like	77.2185	145.71	849.574	0.916086	1e-06	3.45972	1.24e-207	2.54363	1.13e-84
bHLH	LOC105163875	transcription factor bHLH68	2.59449	46.8525	27.4622	4.17461	7.4e-14	3.40393	7.9e-08	-0.770678	0.078297
bHLH	LOC105157709	transcription factor bHLH87	25.2263	224.195	208.522	3.15175	9.47e-53	3.0472	6.06e-48	-0.104551	0.61305
bHLH	LOC105161357	transcription factor bHLH30	6.88978	77.9309	36.679	3.49966	1.88e-21	2.41242	1.12e-07	-1.08724	0.00048713
bHLH	LOC105159616	transcription factor bHLH80	62.8531	227.501	326.754	1.85582	5.22e-30	2.37815	2.06e-57	0.522334	0.00038879
bHLH	LOC105171166	transcription factor bHLH130-like	22.3456	95.8477	100.172	2.10075	1.2e-16	2.16441	1.08e-16	0.0636595	0.84871
bHLH	LOC105159923	transcription factor bHLH106	1.67921	20.9144	6.8771	3.63864	7.12e-07	2.03402	0.047052	-1.60462	0.018105
bHLH	LOC105163960	transcription factor bHLH18-like	3.59852	13.4121	14.3408	1.89806	0.0061422	1.99465	0.0055613	0.0965915	0.92414
bHLH	LOC105180241	transcription factor bHLH49-like	23.2417	60.3083	83.8882	1.37564	6.12e-06	1.85175	2.82e-11	0.476112	0.10932
bHLH	LOC105161769	transcription factor bHLH49	11.457	38.2489	39.3418	1.73919	2.66e-05	1.77983	1.18e-05	0.0406445	0.93326
bHLH	LOC105159711	transcription factor bHLH130-like	4.50007	25.0578	15.3028	2.47724	1.16e-05	1.76578	0.0063239	-0.71146	0.24542
bHLH	LOC105173075	transcription factor bHLH13-like	500.339	653.961	1442.12	0.386297	1.09e-05	1.52721	2.63e-115	1.14091	1.42e-40
bHLH	LOC105157656	transcription factor bHLH68	28.3846	93.2624	78.49	1.71619	5.46e-12	1.4674	9.54e-08	-0.248786	0.39529
bHLH	LOC105163719	transcription factor bHLH19-like	11.136	8.60373	30.3117	-0.372199	0.61973	1.44464	0.00096954	1.81684	0.00086759
bHLH	LOC105156573	transcription factor bHLH79-like	109.426	188.121	258.996	0.781708	4.06e-07	1.24297	9.9e-19	0.461265	0.0045771
bHLH	LOC105162076	transcription factor bHLH68	106.296	220.64	218.9	1.0536	2.34e-11	1.04218	7.64e-11	-0.0114231	0.94793
bHLH	LOC105171964	transcription factor bHLH113	873.738	542.659	1743.79	-0.687154	1.32e-13	0.996954	5.72e-66	1.68411	5.69e-88
bHLH	LOC105156419	transcription factor bHLH30	7.9598	55.9517	12.6401	2.81338	9.47e-11	0.667198	0.36866	-2.14618	5.02e-06
bHLH	LOC105172713	transcription factor bHLH95-like	49.7394	93.0451	35.6395	0.90354	0.00012929	-0.480911	0.15093	-1.38445	2.09e-05
bHLH	LOC105175130	transcription factor bHLH123	6.60062	19.2192	4.66633	1.54188	0.006301	-0.500315	0.60328	-2.04219	0.0085204
bHLH	LOC105165152	transcription factor bHLH71-like	1.40675	20.6932	0.978673	3.87871	6.27e-07	-0.52347	0.81043	-4.40218	0.00031455
bHLH	LOC105177871	transcription factor bHLH93	18.6696	138.308	11.8971	2.88913	1.27e-30	-0.650081	0.24933	-3.53921	2.02e-21
bHLH	LOC105168804	transcription factor bHLH47	480.538	258.579	232.633	-0.894044	5.03e-13	-1.0466	5.41e-22	-0.152552	0.43077
bHLH	LOC105178592	transcription factor bHLH30-like	20.5126	17.174	8.37951	-0.256287	0.67734	-1.29157	0.024438	-1.03529	0.14091
bHLH	LOC105178253	transcription factor bHLH30-like	7.12105	15.9985	2.85542	1.16778	0.038635	-1.31839	0.18987	-2.48617	0.0065643
bHLH	LOC105156457	transcription factor bHLH49	268.349	173.47	102.576	-0.629425	9.7e-06	-1.38741	1.9e-19	-0.757989	0.0002346
bHLH	LOC105167861	transcription factor bHLH30-like	72.6474	40.9619	26.6095	-0.826626	0.0022828	-1.44897	1.43e-06	-0.622343	0.15289
bHLH	LOC105173402	transcription factor bHLH91-like	135.418	56.6478	48.0534	-1.25733	1.56e-08	-1.49471	1.98e-10	-0.23738	0.59409
bHLH	LOC105166513	transcription factor bHLH78	616.058	326.966	194.513	-0.913924	3.31e-18	-1.6632	5.36e-53	-0.749276	4.07e-07
bHLH	LOC105172623	transcription factor bHLH143	4135.35	1877.44	1145.63	-1.13924	2.92e-56	-1.85187	1.12e-297	-0.712631	5.8e-17
bHLH	LOC105168963	transcription factor bHLH149-like	224.375	159.052	60.5519	-0.496415	0.0012779	-1.88967	1.79e-24	-1.39325	1.16e-09
bHLH	LOC105172667	transcription factor bHLH84	196.351	73.8175	49.0684	-1.4114	2.24e-14	-2.00057	1.67e-23	-0.58917	0.064061
bHLH	LOC105171426	transcription factor bHLH25-like	7.59976	12.7178	1.8797	0.742825	0.22214	-2.01545	0.057799	-2.75828	0.0098453
bHLH	LOC105169270	transcription factor bHLH143	1602.23	494.677	378.107	-1.69552	1.4e-86	-2.08321	1.5e-177	-0.387692	0.0024517
bHLH	LOC105166484	transcription factor bHLH128	16.1325	34.7102	3.68174	1.10539	0.0022772	-2.13151	0.0036741	-3.2369	2.36e-06
bHLH	LOC105164623	transcription factor bHLH87-like	123.242	55.3242	27.8357	-1.15551	2.82e-07	-2.14649	1.04e-15	-0.990974	0.0080496
bHLH	LOC105159054	transcription factor bHLH93	130.691	120.818	27.988	-0.113316	0.69321	-2.22327	4.46e-17	-2.10996	1.86e-12
bHLH	LOC105175434	transcription factor bHLH112	72.1526	22.4624	14.0559	-1.68354	1.45e-08	-2.35987	8.47e-11	-0.676332	0.2612
bHLH	LOC105178419	transcription factor bHLH96-like	13.3979	8.09717	2.33169	-0.726519	0.32661	-2.52256	0.0056487	-1.79604	0.12454
bHLH	LOC105160540	transcription factor bHLH36-like	53.2001	11.2561	7.47848	-2.24073	2.76e-09	-2.83061	1.1e-09	-0.589884	0.50464
bHLH	LOC105158793	transcription factor bHLH113	577.216	163.327	74.821	-1.82135	1.14e-49	-2.9476	1.07e-89	-1.12625	2.63e-07
bHLH	LOC105161457	transcription factor bHLH143	6966.29	2056.95	795.736	-1.75988	2.69e-162	-3.13003	0	-1.37015	5.52e-62
bHLH	LOC105175629	transcription factor bHLH30-like	4.96653	8.78444	0.489337	0.822711	0.28179	-3.34334	0.037533	-4.16605	0.0098415
bHLH	LOC105169530	transcription factor bHLH95-like	198.151	17.4876	10.1098	-3.5022	5.58e-43	-4.29278	4.49e-35	-0.790576	0.2576
bHLH	LOC105160719	transcription factor bHLH118	11.1321	5.728	0.489337	-0.95862	0.1852	-4.50775	0.0013126	-3.54913	0.047173
bHLH	LOC105173824	putative transcription factor bHLH041	23.9846	1.33886	0.938371	-4.16302	1.73e-06	-4.6758	4.23e-05	-0.512779	0.86037
bHLH	LOC105165897	transcription factor bHLH137	24.1496	38.4226	0.898069	0.669952	0.08684	-4.74903	4.16e-05	-5.41898	5.81e-06
bHLH	LOC105170117	transcription factor bHLH62	929.272	156.943	31.207	-2.56586	1.97e-112	-4.89616	1.56e-139	-2.3303	3.51e-18
bHLH	LOC105175544	transcription factor bHLH125	47.3345	9.48683	1.39036	-2.31889	1.05e-08	-5.08936	2.18e-08	-2.77047	0.026487
bHLH	LOC105177461	transcription factor bHLH25	300.942	9.63404	7.32909	-4.9652	1.29e-58	-5.35971	2.68e-43	-0.394506	0.70956
bHLH	LOC105173901	transcription factor bHLH35	663.71	72.1711	11.8372	-3.20106	7.23e-115	-5.80916	4.3e-84	-2.6081	1.91e-09
bHLH	LOC105160541	transcription factor bHLH36	81.8851	7.09033	1.39331	-3.52968	0.0003096	-5.87701	2.83e-11	-2.34733	0.12994
bHLH	LOC105162875	transcription factor bHLH150	93.5331	20.5298	1.42771	-2.18776	2.51e-13	-6.0337	6.15e-12	-3.84594	0.000275
bHLH	LOC105171647	transcription factor bHLH92	4040.64	685.683	29.3991	-2.55897	5.14e-266	-7.10267	0	-4.5437	2.93e-98
bHLH	LOC105162001	putative transcription factor bHLH041	82.8232	3.15587	0.449034	-4.71393	2.2e-18	-7.52707	1.98e-09	-2.81314	0.23961
bHLH	LOC105173903	transcription factor bHLH35	539.37	25.3675	2.29138	-4.41022	4.6e-105	-7.87891	9.18e-33	-3.46869	5.93e-05
bZIP	LOC105162512	bZIP transcription factor TGA10	61.1201	527.625	1187.47	3.10979	2.67e-97	4.2801	3.08e-300	1.17031	3.94e-33
bZIP	LOC105159703	bZIP transcription factor TGA10	11.1262	69.2102	193.125	2.63702	8.56e-15	4.1175	1.82e-50	1.48048	1.22e-12
bZIP	LOC105155817	bZIP transcription factor 17	1141.37	2927.29	3362	1.3588	8.79e-83	1.55856	3.92e-211	0.199753	0.0050873
Bzip	LOC105173033	basic leucine zipper 19	51.8411	101.379	119.638	0.967588	3.66e-05	1.2065	9.31e-08	0.238915	0.3409
bZIP	LOC105162695	bZIP transcription factor 17	956.918	1274.54	2192.91	0.413508	3.62e-08	1.19638	2.93e-117	0.782873	1.43e-23
bZIP	LOC105161689	basic leucine zipper 43	58.6093	228.262	110.744	1.96149	7.98e-32	0.918031	1.8e-05	-1.04346	2.62e-08
bZIP	LOC105159163	bZIP transcription factor 23	1071.57	563.071	325.883	-0.928343	1.26e-26	-1.7173	1.76e-91	-0.788961	9.97e-11
bZIP	LOC105166264	bZIP transcription factor 23	1304.57	644.987	352.277	-1.01623	1.76e-28	-1.88879	3.97e-116	-0.872557	3.83e-13
bZIP	LOC105169538	bZIP transcription factor 23-like	1594.08	825.459	427.067	-0.949456	3.59e-35	-1.90019	6.51e-151	-0.950733	2.89e-20
C2H2	LOC105165779	protein SHOOT GRAVITROPISM 5	6.65213	87.5395	32.5138	3.71805	1.26e-24	2.28917	1.17e-06	-1.42888	4.51e-06
C2H2	LOC105166165	protein indeterminate-domain 2-like	1849.96	2843.34	6109.55	0.620088	2.84e-15	1.72357	0	1.10348	9.61e-43
C2H2	LOC105177311	uncharacterized LOC105177311	14.049	28.9255	29.7477	1.04187	0.014241	1.0823	0.014778	0.0404376	0.93638
C2H2	LOC105159749	zinc finger AN1 and C2H2 domain-containing stress-associated protein 16	378.869	265.495	151.443	-0.513015	0.00010707	-1.32292	3.84e-24	-0.809908	1.19e-06
C2H2	LOC105163724	uncharacterized LOC105163724	41.8276	86.7356	11.4569	1.05217	1.15e-05	-1.86824	1.6e-05	-2.92041	7.84e-13
C2H2	LOC105166648	zinc finger protein ZAT5	11.0899	1.91643	0.903978	-2.53276	0.0081288	-3.61682	0.0050389	-1.08406	0.69519
C2H2	LOC105163164	protein indeterminate-domain 2-like	477.289	44.6466	4.13669	-3.41824	8.57e-87	-6.85024	3.36e-43	-3.432	9.42e-08
CBFB_NFYA	LOC105163625	nuclear transcription factor Y subunit A-1-like	785.735	2111.24	5529.95	1.42598	7.96e-88	2.81515	0	1.38917	2.9e-96
CBFB_NFYA	LOC105174343	nuclear transcription factor Y subunit B-8	310.138	600.327	1145.09	0.952839	2.13e-17	1.88447	3.21e-121	0.931636	1.6e-21
CBFB_NFYA	LOC105170803	nuclear transcription factor Y subunit A-1	580.693	1436.61	1960.3	1.30682	7.67e-67	1.75523	1.59e-171	0.448407	5.1e-08
CBFB_NFYA	LOC105179439	nuclear transcription factor Y subunit A-5	279.343	594.743	689.77	1.09023	9.47e-25	1.30408	6.06e-42	0.21385	0.055332
CBFB_NFYA	LOC105175231	nuclear transcription factor Y subunit B-6	395.126	1746.87	793.997	2.14439	1.47e-112	1.00682	1.45e-33	-1.13757	6.46e-32
CBFB_NFYA	LOC105173653	nuclear transcription factor Y subunit A-3	931.315	2280.63	1801.6	1.29209	1.91e-77	0.951937	1.46e-61	-0.340157	1.13e-05
CBFB_NFYA	LOC105174962	nuclear transcription factor Y subunit B-3	341.849	249.429	144.778	-0.454729	0.00047375	-1.23951	9.51e-21	-0.784785	4.53e-06
CBFB_NFYA	LOC105173998	nuclear transcription factor Y subunit A-10	51.2354	18.1068	21.6699	-1.50061	8.89e-06	-1.24145	0.0003132	0.259163	0.68942
CBFB_NFYA	LOC105161141	nuclear transcription factor Y subunit B-1	572.906	350.242	235.77	-0.709945	1.5e-08	-1.28092	7.5e-34	-0.570971	0.00041018
CBFB_NFYA	LOC105178550	nuclear transcription factor Y subunit B-3	211.445	83.2974	58.4323	-1.34394	1.04e-15	-1.85545	6.19e-22	-0.511507	0.097478
CBFB_NFYA	LOC105168411	nuclear transcription factor Y subunit gamma	70.1759	59.8414	7.15331	-0.229833	0.46551	-3.29429	0.00027153	-3.06446	0.0020047
CBFB_NFYA	LOC105179069	nuclear transcription factor Y subunit B-1-like	7.5988	7.08005	0.451989	-0.10201	0.94401	-4.07141	0.0083606	-3.9694	0.025365
CBFB_NFYA	LOC105163163	nuclear transcription factor Y subunit B-5-like	9.26769	0.33904	0.489337	-4.77268	0.0012184	-4.24331	0.0032568	0.529374	0.9296
CBFB_NFYA	LOC105174984	nuclear transcription factor Y subunit B-6-like	187.958	125.666	8.70468	-0.580809	0.0013982	-4.43247	1.14e-32	-3.85166	8.19e-20
CSD	LOC105169772	glycine-rich protein 2-like	1141.49	1778.05	3024.42	0.639382	8.14e-13	1.40574	3.26e-154	0.766359	3.65e-18
CSD	LOC105159490	glycine-rich protein 2-like	120.745	71.0667	29.4619	-0.764712	0.00031718	-2.03503	9.48e-15	-1.27032	0.00033031
DDT	LOC105163648	DDT domain-containing protein PTM	1270.58	4008.49	5093.38	1.65757	1.53e-93	2.00314	0	0.345565	3.31e-05
Dof	LOC105157219	dof zinc finger protein DOF5.6	3.35597	66.5549	92.5272	4.30974	1.42e-19	4.78507	1.24e-25	0.475332	0.084777
Dof	LOC105167857	dof zinc finger protein DOF1.5-like	6.17683	46.3044	67.8742	2.90621	8.56e-12	3.45793	2.32e-18	0.551713	0.10218
Dof	LOC105177686	dof zinc finger protein DOF1.1-like	4.49272	82.6183	39.439	4.2008	1.51e-24	3.13396	2.93e-10	-1.06684	0.0005148
Dof	LOC105174708	dof zinc finger protein DOF5.1	15.2657	55.643	106.39	1.8659	2.06e-08	2.801	3.77e-22	0.935095	0.0003316
Dof	LOC105170336	dof zinc finger protein DOF2.1	58.675	292.109	319.26	2.31569	4.58e-39	2.44391	2.85e-54	0.12822	0.51407
Dof	LOC105161465	dof zinc finger protein DOF5.1-like	8.71149	46.0221	46.9637	2.40134	6.73e-10	2.43055	2.81e-09	0.0292192	0.95465
Dof	LOC105157099	cyclic dof factor 3-like	112.344	338.191	587.55	1.58991	4.72e-28	2.38678	8.95e-92	0.796871	1.17e-10
Dof	LOC105156034	dof zinc finger protein DOF4.6	34.7588	103.259	167.655	1.57082	5.88e-10	2.27004	4.92e-27	0.699219	0.0011068
Dof	LOC105176376	dof zinc finger protein DOF5.7-like	65.5242	340.367	242.272	2.37699	9.27e-42	1.88653	9.43e-26	-0.490461	0.0011885
Dof	LOC105167652	cyclic dof factor 2-like	182.547	309.973	604.189	0.763875	5.14e-10	1.72673	3.79e-64	0.962859	1.34e-16
Dof	LOC105160319	dof zinc finger protein DOF4.6-like	57.7904	93.9332	158.599	0.700805	0.00096747	1.45648	1.04e-14	0.755679	0.00028389
Dof	LOC105177260	cyclic dof factor 2-like	481.01	811.721	1244.47	0.754916	4.17e-19	1.37139	1.18e-88	0.616473	1.02e-12
Dof	LOC105175554	dof zinc finger protein DOF1.4-like	59.5515	103.407	153.168	0.796119	0.00036108	1.3629	3.43e-13	0.566781	0.012875
Dof	LOC105178230	dof zinc finger protein DOF5.7-like	50.1055	166.525	125.356	1.73269	6.07e-20	1.32299	3.57e-10	-0.4097	0.051573
Dof	LOC105175553	dof zinc finger protein DOF3.1	17.7965	48.7934	16.6381	1.45509	1.02e-05	-0.0970987	0.86622	-1.55219	0.00028347
Dof	LOC105166214	dof zinc finger protein DOF1.6	167.575	33.414	139.363	-2.32628	2.05e-23	-0.265962	0.15192	2.06032	4.13e-15
Dof	LOC105167893	dof zinc finger protein DOF2.2-like	59.0237	151.412	31.2737	1.35912	1.4e-13	-0.916344	0.0037721	-2.27546	1.06e-16
Dof	LOC105175506	dof zinc finger protein DOF1.4-like	43.5758	23.5608	15.4178	-0.887138	0.013205	-1.49893	0.00013271	-0.61179	0.31191
Dof	LOC105167467	dof zinc finger protein DOF3.4	44.4298	135.681	5.59583	1.61062	7.81e-14	-2.9891	1.7e-08	-4.59972	3.75e-21
Dof	LOC105155434	dof zinc finger protein DOF1.2	134.976	52.2548	10.9243	-1.36907	6.58e-10	-3.62709	4.38e-24	-2.25802	2.32e-06
Dof	LOC105158041	dof zinc finger protein DOF5.4-like	176.378	14.8007	8.84036	-3.57493	3.13e-39	-4.31842	3.08e-31	-0.743487	0.33414
Dof	LOC105162358	dof zinc finger protein DOF5.4	352.179	45.4789	6.83385	-2.95304	1.11e-57	-5.68747	2.57e-46	-2.73443	6.88e-07
E2F	LOC105157164	E2F transcription factor-like E2FE	85.2603	66.0481	10.4145	-0.368356	0.17123	-3.03328	7.66e-15	-2.66492	8.97e-09
E2F	LOC105177183	E2F transcription factor-like E2FE	25.1336	24.2875	0.451989	-0.0493999	0.96212	-5.79718	1.26e-05	-5.74778	4.08e-05
EIN3	LOC105171184	putative ETHYLENE INSENSITIVE 3-like 4 protein	1.18528	80.7089	502.735	6.08942	4.58e-18	8.72842	8.31e-40	2.639	3.32e-62
EIN3	LOC105171085	ETHYLENE INSENSITIVE 3-like 3 protein	391.493	617.79	1136.52	0.65813	1.09e-09	1.53756	1.07e-91	0.879432	6.3e-17
GATA	LOC105173616	putative GATA transcription factor 22	0.485097	69.8793	114.916	7.17045	2.71e-11	7.8881	8.37e-14	0.717649	0.0033035
GATA	LOC105170894	GATA transcription factor 2-like	0.727646	15.2332	50.3988	4.38784	4.09e-05	6.11401	1.61e-11	1.72617	6.76e-05
GATA	LOC105161999	putative GATA transcription factor 22	2.83852	107.175	68.1247	5.23868	2.13e-28	4.58497	1.74e-19	-0.653716	0.0093243
GATA	LOC105164735	GATA transcription factor 12-like	0.713916	13.2406	15.7056	4.21307	7.85e-05	4.45939	1.71e-05	0.246317	0.75538
GATA	LOC105177994	GATA transcription factor 18-like	6.83976	40.8594	32.729	2.57865	4.26e-09	2.25855	4.8e-06	-0.320095	0.50352
GATA	LOC105171735	GATA transcription factor 17-like	6.65851	11.6205	16.9869	0.803401	0.23413	1.35115	0.026238	0.547752	0.43472
GATA	LOC105157676	GATA transcription factor 12-like	14.5722	37.2561	35.885	1.35425	0.00086432	1.30016	0.0022796	-0.0540957	0.93024
GATA	LOC105170290	GATA transcription factor 11-like	560.155	1279.01	1310.62	1.19112	1.22e-46	1.22635	3.86e-61	0.0352248	0.78723
GATA	LOC105171101	GATA transcription factor 5	112.24	255.39	176.705	1.18611	1.42e-15	0.654759	8.52e-05	-0.531355	0.0015106
GATA	LOC105163077	GATA transcription factor 15	94.6852	207.604	145.383	1.13262	4.69e-12	0.618653	0.00044042	-0.51397	0.0070047
GATA	LOC105170726	GATA transcription factor 11	324.384	440.341	192.644	0.440919	1.94e-05	-0.751768	2.53e-09	-1.19269	1.05e-17
GATA	LOC105158631	GATA transcription factor 1-like	297.122	336.287	76.1476	0.178635	0.10824	-1.96419	6.15e-34	-2.14282	2.88e-32
GATA	LOC105176102	GATA transcription factor 18-like	8.7777	22.4289	1.80205	1.35344	0.0037785	-2.28421	0.031037	-3.63765	0.00013808
GATA	LOC105171843	GATA transcription factor 1	406.727	113.204	21.5952	-1.84513	7.52e-40	-4.23528	3.86e-69	-2.39015	4.87e-14
GATA	LOC105172304	GATA transcription factor 12	21.6503	3.94148	0.901023	-2.45758	9.75e-05	-4.58668	8.74e-05	-2.1291	0.25451
GATA	LOC105172636	GATA transcription factor 19-like	219.329	800.729	1024.33	1.86822	5.37e-71	2.22352	9.24e-144	0.355297	0.00058979
GeBP	LOC105177869	probable transcription factor At4g00390	769.415	1740.67	2065.87	1.17781	7.51e-52	1.42492	3.92e-134	0.247111	0.0045795
Homeobox	LOC105162721	WUSCHEL-related homeobox 11-like	0.242549	75.4968	156.207	8.282	3.79e-11	9.33096	2.34e-14	1.04897	3.7e-06
Homeobox	LOC105170355	WUSCHEL-related homeobox 3-like	0.940285	12.2813	36.3705	3.70722	0.00013823	5.27353	3.41e-10	1.56631	0.0012929
Homeobox	LOC105175591	WUSCHEL-related homeobox 9	7.37243	133.268	153.722	4.17605	3.35e-37	4.38204	3.75e-42	0.205994	0.37687
Homeobox	LOC105157490	homeobox-leucine zipper protein ATHB-23-like	4.46622	104.936	85.6609	4.55431	3.27e-29	4.26151	3.88e-24	-0.292797	0.28468
Homeobox	LOC105167264	homeobox-leucine zipper protein ATHB-14	249.595	1489.76	2993.1	2.57742	1.6e-151	3.58398	0	1.00656	3.06e-43
Homeobox	LOC105170863	WUSCHEL-related homeobox 3	1.69294	6.48119	16.7708	1.93673	0.1015	3.30835	4.5e-05	1.37162	0.079026
Homeobox	LOC105155741	WUSCHEL-related homeobox 11-like	48.7177	282.443	301.818	2.53544	5.03e-51	2.63116	8.5e-59	0.0957163	0.59198
Homeobox	LOC105159939	homeobox-leucine zipper protein ATHB-13	49.7423	161.001	296.91	1.69452	1.68e-19	2.57748	1.64e-57	0.882961	1.14e-08
Homeobox	LOC105167874	WUSCHEL-related homeobox 8-like	39.1713	197.026	182.114	2.33051	2.19e-31	2.21697	2.22e-27	-0.113545	0.60965
Homeobox	LOC105165409	homeobox-leucine zipper protein ATHB-52	3.03594	0.611071	12.1016	-2.31273	0.21624	1.99498	0.0099896	4.30771	0.0021245
Homeobox	LOC105175788	homeobox-leucine zipper protein ATHB-14	380.82	1354.91	965.012	1.83102	4.06e-108	1.34144	1.98e-65	-0.489577	3.95e-08
Homeobox	LOC105178280	homeobox-leucine zipper protein ATHB-6-like	24.3277	123.444	53.6421	2.34318	1.85e-19	1.14077	0.0017127	-1.20241	2.69e-05
Homeobox	LOC105163662	uncharacterized LOC105163662	304.621	653.818	548.743	1.10187	6.62e-27	0.849116	7.88e-18	-0.252758	0.024064
Homeobox	LOC105160292	homeobox-leucine zipper protein ATHB-12-like	328.156	133.12	429.7	-1.30165	4.25e-21	0.388947	0.00013689	1.6906	2.4e-32
Homeobox	LOC105173060	homeobox-leucine zipper protein ATHB-12	141.698	66.4728	126.478	-1.09198	3.45e-07	-0.163928	0.41759	0.928056	0.00018791
Homeobox	LOC105156051	homeobox-leucine zipper protein ATHB-12-like	241.537	106.143	93.9579	-1.18624	3.57e-13	-1.36216	2.11e-17	-0.175919	0.55341
Homeobox	LOC105160061	homeobox-leucine zipper protein HOX3	90.5747	58.9013	34.5026	-0.620809	0.0082435	-1.3924	1.44e-07	-0.771594	0.030503
Homeobox	LOC105168148	homeobox-leucine zipper protein HAT5	1485.62	589.398	489.5	-1.33375	2.43e-62	-1.60168	6.03e-112	-0.267933	0.026954
Homeobox	LOC105175581	homeobox-leucine zipper protein ATHB-52-like	38.9793	39.1136	10.2248	0.00496146	0.93093	-1.93063	1.73e-05	-1.9356	0.00010745
Homeobox	LOC105178186	WUSCHEL-related homeobox 8	416.547	176.007	103.243	-1.24285	1.22e-21	-2.01243	1.46e-44	-0.769586	0.00036137
Homeobox	LOC105176433	homeobox-leucine zipper protein ATHB-6	2801.88	925.823	439.443	-1.59759	1.09e-118	-2.67265	0	-1.07506	1.17e-24
Homeobox	LOC105177969	homeobox-leucine zipper protein ATHB-40	1461.41	516.209	85.3946	-1.50134	1.68e-70	-4.09708	2.63e-236	-2.59574	1.27e-57
Homeobox	LOC105156551	homeobox-leucine zipper protein ATHB-13	396.369	64.471	13.037	-2.62012	4.03e-65	-4.92616	1.23e-62	-2.30604	2.49e-08
Homeobox	LOC105159139	WUSCHEL-related homeobox 4	15.6111	4.71197	0.451989	-1.72817	0.0099629	-5.11014	0.00021789	-3.38197	0.086857
HSF	LOC105173630	heat stress transcription factor A-2-like	148.93	581.451	2864.24	1.96502	1.56e-58	4.26545	0	2.30042	6.42e-180
HSF	LOC105158775	heat stress transcription factor B-2b-like	34.3905	93.2167	300.27	1.43858	6.02e-10	3.12618	8.57e-71	1.6876	4.78e-23
HSF	LOC105159156	heat stress transcription factor B-4-like	3.98261	24.6905	26.3018	2.63217	1.12e-05	2.72338	2.81e-06	0.0912052	0.90075
HSF	LOC105159831	heat stress transcription factor B-3	28.9673	20.2831	109.268	-0.514144	0.25682	1.91538	1.42e-15	2.42952	5.73e-15
HSF	LOC105164129	heat stress transcription factor B-2b	227.909	290.729	791.235	0.351217	0.002931	1.79565	3.08e-90	1.44443	3.52e-40
HSF	LOC105166659	heat stress transcription factor B-2b-like	172.02	282.869	549.734	0.717554	4.71e-07	1.67616	1.45e-49	0.958601	2.15e-14
HSF	LOC105177528	heat shock factor protein HSF30	47.6241	131.003	115.989	1.45983	2.94e-13	1.28423	6.3e-09	-0.175604	0.49843
HSF	LOC105166271	heat stress transcription factor B-4-like	23.2069	193.544	49.9202	3.06004	6.28e-46	1.10507	0.00063662	-1.95496	7.59e-18
HSF	LOC105179552	heat stress transcription factor A-3-like	247.228	121.297	101.868	-1.02729	4.93e-12	-1.27915	8.06e-17	-0.251853	0.30659
HSF	LOC105158409	heat stress transcription factor A-6b-like	16.1315	20.7562	5.97608	0.363662	0.50673	-1.43261	0.030385	-1.79627	0.015908
HSF	LOC105179497	heat stress transcription factor A-4a	739.064	334.963	244.221	-1.1417	2.71e-30	-1.59751	1.07e-59	-0.455815	0.0016544
HSF	LOC105163311	heat stress transcription factor A-7a	18.802	14.7083	5.59583	-0.354256	0.55691	-1.74846	0.0062256	-1.3942	0.083021
HSF	LOC105162133	heat stress transcription factor C-1-like	462.957	67.7322	88.2116	-2.77296	5.82e-77	-2.39184	3.95e-64	0.381126	0.18357
HSF	LOC105165596	heat stress transcription factor A-4b-like	1440.03	559.26	229.585	-1.36451	4.85e-53	-2.649	3.97e-194	-1.28449	1.37e-22
HSF	LOC105174120	heat stress transcription factor A-2c	1635.5	621.923	226.501	-1.39492	1.36e-66	-2.85214	2.76e-222	-1.45722	1.65e-29
HSF	LOC105176832	heat stress transcription factor A-4b	705.171	181.006	76.1328	-1.96194	3.75e-54	-3.21138	1.93e-108	-1.24944	6.11e-09
HSF	LOC105165310	heat stress transcription factor A-7a-like	5.90927	0.950111	0.449034	-2.63681	0.042704	-3.71808	0.020765	-1.08127	0.8008
HSF	LOC105175533	heat stress transcription factor B-2a-like	35.6057	1.94994	2.28843	-4.19061	4.05e-09	-3.95968	1.68e-07	0.230931	0.92333
LHW	LOC105156036	transcription factor LHW	90.096	195.05	320.497	1.11431	3.91e-12	1.83077	9.64e-41	0.716467	2.31e-06
LHW	LOC105174482	transcription factor LHW	451.436	613.375	204.95	0.442248	8.57e-07	-1.13925	6.01e-24	-1.5815	1.95e-36
LHW	LOC105171154	transcription factor LHW-like	311.383	350.376	115.919	0.170217	0.12684	-1.42557	7.11e-23	-1.59579	1.09e-21
MADS-box	LOC110012474	agamous-like MADS-box protein AGL14	1.37291	69.1667	53.2836	5.65477	1.44e-05	5.27838	0.00014162	-0.376387	0.29202
MADS-box	LOC105155570	agamous-like MADS-box protein AGL104	107.402	1032.13	1183.53	3.26453	3.62e-191	3.462	1.42e-259	0.197464	0.043764
MADS-box	LOC105167548	agamous-like MADS-box protein AGL62	0.942734	1.33076	6.7965	0.497327	0.81277	2.84987	0.018228	2.35254	0.080781
MADS-box	LOC105172132	agamous-like MADS-box protein AGL15	507.078	1342.19	1353.62	1.40431	3.12e-64	1.41655	1.4e-100	0.0122318	0.93227
MADS-box	LOC105168436	MADS-box transcription factor 7-like	644.448	268.212	437.936	-1.26469	3.66e-30	-0.557346	5.99e-10	0.707345	4.44e-08
MADS-box	LOC105179122	agamous-like MADS-box protein AGL62	49.8164	24.2643	18.0599	-1.03779	0.0028627	-1.46383	6.98e-05	-0.426044	0.50105
MADS-box	LOC105168438	agamous-like MADS-box protein AGL9 homolog	4217	1231.68	1089.92	-1.77559	9.74e-151	-1.952	0	-0.176417	0.062461
MADS-box	LOC105178936	agamous-like MADS-box protein AGL92	13.2988	2.64422	2.78072	-2.33038	0.0034307	-2.25777	0.0069788	0.0726137	0.96639
MADS-box	LOC105175252	agamous-like MADS-box protein AGL12	8.80761	2.33058	1.79614	-1.91806	0.035174	-2.29385	0.037346	-0.375794	0.88345
MADS-box	LOC105169276	MADS-box protein SVP	80.0524	41.4788	15.1328	-0.948571	0.00038876	-2.40327	6.71e-12	-1.4547	0.0017953
MADS-box	LOC105169419	agamous-like MADS-box protein AGL62	14.9109	1.98344	2.33464	-2.91029	0.00039592	-2.67509	0.0020294	0.235196	0.92395
MADS-box	LOC105176394	MADS-box protein JOINTLESS	151.631	43.8896	20.4781	-1.78861	1.99e-16	-2.88841	3.64e-25	-1.0998	0.010214
MADS-box	LOC105173203	MADS-box transcription factor 6	941.425	332.616	107.52	-1.50099	6.37e-54	-3.13023	6.76e-151	-1.62925	5.55e-22
MADS-box	LOC105178249	MADS-box protein SVP	20.9025	8.71235	1.87674	-1.26254	0.02006	-3.47738	7.48e-05	-2.21483	0.07196
MADS-box	LOC105161076	agamous-like MADS-box protein AGL80	41.0338	5.74421	2.32578	-2.83663	8.42e-09	-4.14103	2.25e-08	-1.3044	0.36485
MYB	LOC105158544	transcription factor MYB114	0.228818	4.56174	229.121	4.31731	0.012315	9.96769	4.75e-16	5.65038	3.55e-38
MYB	LOC105164577	transcription factor MYB26-like	2.38185	93.0387	273.256	5.28768	1.63e-23	6.84203	6.34e-46	1.55435	1.28e-16
MYB	LOC105178537	transcription factor MYB39-like	7.85114	258.197	531.022	5.03943	3.96e-68	6.07973	3.84e-107	1.0403	2.05e-15
MYB	LOC105174350	transcription factor MYB27	0.240099	2.03315	5.11831	3.08202	0.16054	4.41397	0.0090033	1.33195	0.35865
MYB	LOC105159974	myb family transcription factor PHL8-like	26.3218	102.341	255.685	1.95905	1.27e-16	3.28004	2.66e-59	1.32098	3.1e-13
MYB	LOC105175439	myb family transcription factor EFM	3.10459	15.1124	25.9127	2.28325	0.0018246	3.06118	4.84e-07	0.77793	0.20823
MYB	LOC105162954	transcription factor MYB36-like	0.929004	3.85826	6.00752	2.05419	0.14659	2.69301	0.028722	0.638818	0.62686
MYB	LOC105157685	transcription factor MYBS3	548.071	2006.34	3322.76	1.87213	8.62e-117	2.59995	0	0.727815	1.22e-20
MYB	LOC105177766	transcription factor MYB44-like	944.299	1781.36	5709.27	0.915664	5.66e-34	2.59599	0	1.68033	1.14e-126
MYB	LOC105157247	transcription factor MYB86	15.4112	63.3665	86.8046	2.03974	6.35e-11	2.49379	4.22e-17	0.45405	0.11134
MYB	LOC105156150	putative Myb family transcription factor At1g14600	26.1739	195.144	134.427	2.89834	2.3e-42	2.36062	4.02e-23	-0.537718	0.0047399
MYB	LOC105174325	transcription factor MYB3R-5	4.07234	3.23909	20.6461	-0.330271	0.81715	2.34194	0.0003442	2.67221	0.00074995
MYB	LOC105158116	transcription factor MYBS1	25.3425	59.832	100.275	1.23936	0.00016809	1.98433	3.94e-12	0.744973	0.0058206
MYB	LOC105160486	transcription factor MYB3-like	160.986	414.624	578.926	1.36487	4.13e-23	1.84645	7.17e-70	0.481574	0.00028883
MYB	LOC105156412	myb family transcription factor EFM	35.7693	83.8323	116.617	1.22879	3.29e-07	1.70499	7.1e-14	0.476202	0.046608
MYB	LOC105175118	myb family transcription factor APL	40.5021	75.7776	112.45	0.903775	0.00040524	1.47322	6.4e-11	0.56944	0.027969
MYB	LOC105161535	myb family transcription factor PHL7	10.3745	13.1066	22.511	0.337245	0.5722	1.11759	0.026374	0.780341	0.19189
MYB	LOC105173140	MYB-like transcription factor ETC3	12.8167	43.6794	27.6981	1.76893	3.3e-06	1.11176	0.013399	-0.657167	0.12272
MYB	LOC105157766	transcription factor MYB39	190.861	627.618	386.603	1.71736	6.03e-57	1.01833	1.86e-18	-0.699032	3.56e-10
MYB	LOC105169576	myb family transcription factor EFM	206.666	522.14	398.045	1.33714	1.76e-33	0.945633	1.98e-16	-0.391503	0.0029856
MYB	LOC105177678	myb family transcription factor EFM	115.221	213.031	82.6189	0.88666	6.66e-08	-0.479857	0.01922	-1.36652	1.07e-10
MYB	LOC105179400	transcription factor MYB98-like	55.9157	105.493	38.0782	0.915823	2.42e-05	-0.554288	0.060672	-1.47011	5.35e-07
MYB	LOC105155860	transcription factor MYB98-like	151.858	587.355	96.0594	1.95151	4.13e-50	-0.660723	0.0014412	-2.61224	5.62e-62
MYB	LOC105173176	transcription factor MYB3	53.7343	70.9594	31.9439	0.401152	0.10758	-0.750303	0.015683	-1.15145	0.00058057
MYB	LOC105178858	transcription factor MYB108	33.1699	11.248	19.0101	-1.56021	0.0002489	-0.803108	0.045	0.757103	0.23571
MYB	LOC105178080	transcription factor MYB56-like	252.472	575.234	133.696	1.18803	5.48e-24	-0.91716	3.84e-10	-2.10519	8.01e-42
MYB	LOC105164766	transcription factor MYB3R-1	257.787	260.447	123.057	0.0148128	0.82659	-1.06685	1.9e-13	-1.08166	1.72e-09
MYB	LOC105174515	transcription factor MYB1	194.659	154.485	90.6277	-0.333484	0.047335	-1.10293	3.5e-10	-0.769444	0.00058708
MYB	LOC105160924	transcription factor MYB25	149.284	98.4768	56.4319	-0.600205	0.0015515	-1.40348	8.98e-12	-0.803274	0.0027609
MYB	LOC105165534	myb family transcription factor APL-like	289.43	360.712	92.4525	0.317631	0.01183	-1.64643	2.67e-26	-1.96406	1.22e-27
MYB	LOC105169011	transcription factor MYB86	612.575	204.626	186.481	-1.5819	1.56e-44	-1.71586	1.77e-55	-0.133961	0.54
MYB	LOC105159189	transcription factor MYB44	475.628	286.785	133.665	-0.729864	1.98e-09	-1.83121	3.78e-45	-1.10134	2.74e-10
MYB	LOC105155742	transcription factor MYB56	396.737	266.845	106.322	-0.572179	1.23e-05	-1.89975	5.37e-41	-1.32757	2.89e-12
MYB	LOC105156552	transcription factor MYB124-like	292.875	135.581	68.6288	-1.11113	1.2e-14	-2.0934	8.03e-35	-0.982273	2.04e-05
MYB	LOC105178495	transcription factor MYB101	248.051	185.116	55.7117	-0.422211	0.0055662	-2.15459	4.28e-31	-1.73237	3.42e-14
MYB	LOC105163413	transcription factor MYB14	22.349	6.16453	4.74102	-1.85815	0.0011824	-2.23694	0.0005745	-0.378793	0.77033
MYB	LOC105168128	transcription factor MYB88-like	137.516	58.0517	27.7492	-1.24419	1.44e-09	-2.30908	3.93e-19	-1.06489	0.0051273
MYB	LOC105179114	transcription factor MYB6-like	10266.6	3072.06	2062.56	-1.74068	2.34e-196	-2.31546	0	-0.574773	2.33e-16
MYB	LOC105172852	myb family transcription factor EFM	926.392	459.936	185.64	-1.01019	8.95e-30	-2.31912	1.28e-118	-1.30893	5.88e-22
MYB	LOC105172734	myb family transcription factor PHL11	40.3772	38.9918	6.08812	-0.0503718	0.94283	-2.72947	1.67e-07	-2.6791	3.33e-06
MYB	LOC105173532	MYB-like transcription factor ETC3	342.826	117.201	48.3149	-1.54849	7.31e-29	-2.82694	1.37e-53	-1.27845	2.02e-06
MYB	LOC105172468	transcription factor MYB86	65.5005	13.7328	8.71059	-2.25388	4.08e-10	-2.91066	1.42e-11	-0.65678	0.43264
MYB	LOC105173323	transcription factor MYB63-like	12.7524	3.54462	1.39331	-1.84707	0.015949	-3.19418	0.002725	-1.34711	0.45457
MYB	LOC105162722	transcription factor MYB56-like	94.3578	77.7491	4.24873	-0.279316	0.26429	-4.47304	6.2e-17	-4.19372	2.34e-13
MYB	LOC105156372	transcription factor MYB62	1086.09	154.789	43.726	-2.81076	6.59e-153	-4.63451	2.1e-175	-1.82374	1.85e-13
MYB	LOC105160804	transcription factor MYB62	2099.63	257.204	81.2629	-3.02915	2.58e-257	-4.6914	0	-1.66225	2.54e-18
MYB	LOC105166226	transcription factor MYB44-like	787.391	176.283	28.0459	-2.15919	3.27e-54	-4.81122	8.21e-124	-2.65203	2.7e-19
MYB	LOC105177882	transcription factor MYB1	13.0852	24.1068	0.451989	0.881501	0.041217	-4.85551	0.00058827	-5.73701	4.26e-05
MYB	LOC105162661	transcription factor MYB39-like	265.218	30.0236	0.449034	-3.14301	5.76e-52	-9.20614	6.21e-14	-6.06313	1.03e-05
MYC	LOC105165158	transcription factor MYC4-like	4760.38	1454.89	864.082	-1.71017	1.79e-156	-2.46184	0	-0.751671	6.34e-19
MYC	LOC105174042	transcription factor MYC2	560.542	124.275	11.906	-2.17329	6.65e-69	-5.55707	3.52e-76	-3.38378	6.08e-20
MYC	LOC105164397	transcription factor MYC2-like	741.977	55.6581	1.35006	-3.73671	4.03e-144	-9.10221	1.03e-26	-5.3655	1.46e-08
NAC	LOC105178069	NAC domain-containing protein 104	0.228818	8.16418	72.9315	5.15703	0.00065404	8.3162	3.83e-11	3.15916	1.13e-13
NAC	LOC105176532	NAC domain-containing protein 21/22-like	3.8548	125.678	94.2507	5.02694	1.21e-32	4.61178	8.38e-26	-0.41516	0.090429
NAC	LOC105169036	NAC domain-containing protein 35	18.3044	164.879	311.909	3.17115	5.56e-35	4.09086	5.31e-30	0.919714	2.35e-08
NAC	LOC105173568	NAC domain-containing protein 73-like	1.6542	3.95769	22.2369	1.25852	0.3542	3.74875	4.11e-07	2.49022	0.000785
NAC	LOC105158163	NAC domain-containing protein 83	1.64047	28.7579	19.8915	4.13178	3.67e-09	3.59997	3.1e-06	-0.531808	0.33169
NAC	LOC105169189	NAC domain-containing protein 104-like	3.5436	79.6085	34.2294	4.48963	1.51e-23	3.27195	9.49e-10	-1.21769	8.91e-05
NAC	LOC105156525	NAC transcription factor 29	27.7942	93.3819	195.554	1.74836	5.13e-11	2.81471	8.73e-41	1.06635	9.79e-08
NAC	LOC105175179	NAC transcription factor 29	4.06254	10.5029	18.3714	1.37033	0.058842	2.177	0.00053064	0.806676	0.22268
NAC	LOC105179600	NAC domain-containing protein 53	618.866	806.236	2503.61	0.381574	2.79e-05	2.01631	6.01e-285	1.63474	8.44e-83
NAC	LOC105174209	NAC domain-containing protein 90-like	5.90927	18.6701	17.4419	1.65968	0.0027842	1.5615	0.0091236	-0.0981734	0.91796
NAC	LOC105177027	NAC transcription factor 56	996.719	862.949	2405.57	-0.207911	0.089254	1.27112	3.36e-139	1.47903	1.57e-56
NAC	LOC105177269	NAC domain-containing protein 79	303.125	521.738	722.22	0.783412	2.31e-15	1.25252	1.31e-48	0.469111	6.36e-06
NAC	LOC105156539	putative NAC domain-containing protein 94	8.07506	38.7837	14.0823	2.26391	3.93e-08	0.802342	0.21476	-1.46157	0.0041233
NAC	LOC105168780	NAC domain-containing protein 100	60.7854	122.446	32.5512	1.01035	5.73e-06	-0.901015	0.0031707	-1.91136	9.75e-11
NAC	LOC105168456	NAC domain-containing protein 83	3409.82	1350.3	1600.13	-1.33642	1.27e-89	-1.09151	4.83e-113	0.244908	0.0045332
NAC	LOC105176086	NAC domain-containing protein 2	900.887	384.297	306.576	-1.22912	7.17e-41	-1.5551	1.89e-68	-0.325975	0.01947
NAC	LOC105179221	NAC domain-containing protein 7	17.6353	9.52844	5.47493	-0.888156	0.12166	-1.68756	0.013334	-0.799401	0.43749
NAC	LOC105162277	NAC domain-containing protein 92	295.455	131.5	77.9239	-1.16788	1.5e-15	-1.9228	1.74e-31	-0.754922	0.0012446
NAC	LOC105171160	NAC domain-containing protein 90	69.2676	14.1075	14.4018	-2.29572	1.98e-11	-2.26593	2.71e-10	0.0297891	0.97541
NAC	LOC105177464	NAC domain-containing protein 41	396.49	86.8522	31.0802	-2.19065	4.14e-50	-3.67321	3.83e-70	-1.48257	1.9e-06
NAC	LOC105169838	NAC domain-containing protein 35	1864.76	132.162	40.1052	-3.81861	1.49e-243	-5.53906	4.95e-243	-1.72044	6.27e-10
SBP	LOC105162326	squamosa promoter-binding-like protein 6	35.8049	99.5617	277.096	1.47543	3.23e-09	2.95216	1.34e-56	1.47672	4.63e-18
SBP	LOC105156476	squamosa promoter-binding-like protein 6	11.187	54.7953	38.5273	2.29223	1.22e-10	1.78406	1.03e-05	-0.508173	0.17667
SBP	LOC105168429	squamosa promoter-binding-like protein 12	64.349	137.148	156.501	1.09174	7.12e-09	1.28219	1.42e-11	0.190447	0.41129
SBP	LOC105159697	squamosa promoter-binding-like protein 9	87.6953	179.595	64.892	1.03418	9.5e-09	-0.43446	0.064859	-1.46864	6.2e-11
SBP	LOC105156807	squamosa promoter-binding-like protein 1	4796.8	1933.92	1629.27	-1.31054	6.76e-81	-1.55785	9.45e-266	-0.247306	0.0034028
SBP	LOC105178559	ethylene-responsive transcription factor 4-like	9360.57	3940.08	1759.1	-1.24837	2.13e-83	-2.41176	0	-1.16339	2.97e-60
SBP	LOC105162507	squamosa promoter-binding-like protein 17	7.21471	13.3624	1.35006	0.889165	0.20547	-2.41792	0.060854	-3.30709	0.0051958
SBP	LOC105165399	squamosa promoter-binding protein 2-like	851.955	290.096	45.4791	-1.55425	3.99e-51	-4.2275	4.51e-141	-2.67326	5.95e-37
SBP	LOC105170831	squamosa promoter-binding-like protein 7	39.901	2.94976	1.79614	-3.75775	5.29e-10	-4.47345	6.68e-08	-0.7157	0.7455
SBP	LOC105170820	squamosa promoter-binding-like protein 8	535.073	26.3531	4.96006	-4.34369	8.33e-108	-6.75323	2.07e-50	-2.40954	0.00068023
SGT1	LOC105176385	protein ecdysoneless homolog	722.39	688.713	1714.62	-0.0688752	0.71793	1.24704	4.75e-75	1.31592	5.89e-48
TCP	LOC105157996	transcription factor TCP17-like	0.951566	25.6577	21.4509	4.75295	4.81e-08	4.49459	5.9e-07	-0.258357	0.67901
TCP	LOC105168872	transcription factor TCP5	1.19656	13.809	19.4906	3.52864	6.1e-05	4.02581	2.16e-06	0.497171	0.45597
TCP	LOC105177527	transcription factor TCP5-like	3.07223	42.039	41.9663	3.77437	5.46e-13	3.77187	6.04e-12	-0.00249781	0.98453
TCP	LOC105178450	transcription factor TCP10-like	7.97012	52.817	41.9476	2.72833	1.34e-11	2.39591	1.24e-07	-0.332414	0.40414
TCP	LOC105160534	transcription factor TCP19	223.598	483.913	623.078	1.11384	2.22e-26	1.47851	2.68e-55	0.364665	0.00089694
TCP	LOC105157499	transcription factor TCP7	123.368	167.622	302.088	0.44224	0.015495	1.292	7.2e-20	0.849761	1.8e-07
TCP	LOC105168576	transcription factor TCP4-like	9.02418	20.3968	6.04782	1.17648	0.020771	-0.57738	0.47007	-1.75386	0.012565
TCP	LOC105176955	transcription factor TCP4	280.57	362.014	130.291	0.367683	0.0044007	-1.10663	1.05e-13	-1.47431	1.76e-19
TCP	LOC105157037	transcription factor TCP14	42.3351	19.4365	13.766	-1.12309	0.0019819	-1.62074	0.00017954	-0.497653	0.48917
TCP	LOC105156721	transcription factor TCP20-like	301.908	121.567	79.558	-1.31236	1.25e-17	-1.92403	3.16e-32	-0.611675	0.015628
TCP	LOC105161371	transcription factor TCP11	158.407	94.7961	31.0114	-0.740733	0.0001006	-2.35276	2.93e-22	-1.61203	2.03e-07
TCP	LOC105165429	transcription factor TCP4-like	606.734	295.275	110.323	-1.039	1.54e-18	-2.45933	5.54e-78	-1.42033	3.17e-15
TCP	LOC105175721	transcription factor TCP23	447.702	59.7792	53.4851	-2.90482	1.71e-71	-3.06533	4.27e-69	-0.160507	0.69519
TCP	LOC105156546	transcription factor TCP15	85.9452	23.0908	7.29766	-1.8961	1.05e-11	-3.55791	6.79e-16	-1.66181	0.015393
TCP	LOC105168682	transcription factor TCP20-like	28.9001	11.8763	1.83939	-1.28299	0.0038687	-3.97377	2.47e-06	-2.69079	0.014004
TCP	LOC105159955	transcription factor TCP15-like	1343.94	52.2964	6.94589	-4.68362	2.39e-240	-7.5961	5.49e-89	-2.91248	2.8e-08
TGA	LOC105170011	transcription factor TGA9	12.9916	67.3467	199.905	2.37403	8.7e-14	3.94367	9.54e-54	1.56964	1.28e-14
TGA	LOC105162679	transcription factor TGA2.2	190.59	382.761	558.232	1.00597	1.95e-18	1.55039	2.98e-46	0.544421	9.28e-06
TGA	LOC105176696	transcription factor TGA1	785.337	396.149	267.246	-0.987269	2.47e-26	-1.55514	4.77e-64	-0.567875	2.17e-05
TGA	LOC105171237	transcription factor TGA1	39.6396	4.63577	1.35301	-3.09606	6.12e-09	-4.87269	1.83e-07	-1.77663	0.28534
Trihelix	LOC105179594	trihelix transcription factor GT-2-like	346.15	947.864	1916.41	1.45328	1.34e-63	2.46893	4.19e-305	1.01565	2.47e-37
Trihelix	LOC105159406	trihelix transcription factor GT-2-like	245.267	442.901	694.031	0.852633	1.14e-13	1.50065	5.8e-52	0.648017	1.23e-08
Trihelix	LOC105168367	trihelix transcription factor GT-4	161.866	272.341	387.143	0.750614	1.74e-07	1.25807	2.35e-20	0.507451	0.00052375
Trihelix	LOC105164402	trihelix transcription factor GTL1	146.688	262.336	300.691	0.838662	5.61e-10	1.03553	3.15e-15	0.196868	0.23178
Trihelix	LOC105175848	trihelix transcription factor ASR3	27.2204	75.2032	22.9022	1.46611	4.17e-08	-0.2492	0.58219	-1.71531	1.31e-06
Trihelix	LOC105162423	trihelix transcription factor GTL2	300.531	312.547	127.24	0.0565618	0.56473	-1.23996	2.73e-18	-1.29652	6.58e-15
Trihelix	LOC105158901	trihelix transcription factor GT-3b-like	470.964	335.807	178.816	-0.487982	8.64e-06	-1.39714	7.32e-34	-0.909158	1.11e-09
Trihelix	LOC105174112	trihelix transcription factor PTL	68.7569	24.1271	19.9947	-1.51085	1.39e-06	-1.78189	3.74e-08	-0.27104	0.68258
Trihelix	LOC105169886	trihelix transcription factor ASIL2	112.675	48.1507	31.7563	-1.22653	6.72e-08	-1.82705	2.11e-12	-0.600515	0.14171
Trihelix	LOC105174574	trihelix transcription factor GT-3b	265.82	67.6827	43.1847	-1.97359	2.79e-30	-2.62185	2.27e-39	-0.648267	0.046526
Trihelix	LOC105165627	trihelix transcription factor ASR3-like	41.2881	23.8418	5.0721	-0.792234	0.032669	-3.02507	5.63e-08	-2.23284	0.0012533
Tub	LOC105171437	tubby-like F-box protein 6	337.469	471.481	788.822	0.482445	2.27e-06	1.22494	1.54e-46	0.742499	7.46e-13
Tub	LOC105165449	tubby-like F-box protein 7	2563.02	966.24	643.091	-1.40739	2.53e-85	-1.99475	8.19e-244	-0.587359	1.58e-09
Tub	LOC105172583	tubby-like F-box protein 8	6256.75	1216.52	468.896	-2.36265	4.9e-214	-3.73807	0	-1.37542	1.32e-38
UNE	LOC105173301	transcription factor UNE10	6.14447	308.412	82.3733	5.64943	1.51e-69	3.74482	2.08e-22	-1.90461	2.32e-23
UNE	LOC105165324	transcription factor UNE12	133.54	204.173	435.506	0.612523	3.67e-05	1.70543	1.07e-44	1.0929	1.74e-14
UNE	LOC105168862	transcription factor UNE10-like	45.7065	25.1117	15.2625	-0.864038	0.01778	-1.58241	7.17e-05	-0.718367	0.20737
VIP	LOC105166009	transcription factor VIP1	2207.61	1435.56	976.476	-0.62087	5.46e-14	-1.17683	4.18e-101	-0.555959	1.68e-09
WER	LOC105167524	transcription factor WER-like	151.298	21.2535	16.5379	-2.83162	4.52e-29	-3.19355	1.44e-26	-0.361923	0.5834
WER	LOC105164451	transcription factor WER-like	5.71919	5.35654	0.489337	-0.0945097	0.93861	-3.54691	0.023767	-3.4524	0.058964
WRKY	LOC105175822	probable WRKY transcription factor 14	2.56458	14.892	71.2622	2.53775	0.00050733	4.79635	1.29e-19	2.2586	1.61e-09
WRKY	LOC105167624	probable WRKY transcription factor 3	229.56	445.561	1567.63	0.956749	1.54e-18	2.77164	8.81e-283	1.81489	4.15e-86
WRKY	LOC105162628	probable WRKY transcription factor 31	29.8007	30.4742	201.276	0.0322424	0.90848	2.75575	6.8e-39	2.72351	3.13e-26
WRKY	LOC105156515	probable WRKY transcription factor 3	148.645	199.216	411.117	0.422464	0.0049684	1.46768	1.66e-35	1.04522	4.32e-13
WRKY	LOC105176853	probable WRKY transcription factor 71	8.04122	13.9084	21.4861	0.790469	0.17571	1.41792	0.0075314	0.62745	0.31632
WRKY	LOC105175043	probable WRKY transcription factor 2	283.15	580.938	719.482	1.03682	2.14e-26	1.34539	2.51e-52	0.308575	0.0038316
WRKY	LOC105160088	probable WRKY transcription factor 4	18.2252	33.9246	44.5514	0.8964	0.018677	1.28954	0.00049201	0.393141	0.35385
WRKY	LOC105164226	probable WRKY transcription factor 43	24.361	33.5043	48.9504	0.459771	0.24204	1.00675	0.003506	0.546977	0.15166
WRKY	LOC105165550	probable WRKY transcription factor 28	10.4834	25.5351	10.1069	1.28437	0.0051841	-0.0527724	0.96118	-1.33714	0.022345
WRKY	LOC105174461	probable WRKY transcription factor 49	3.54509	12.5544	2.77777	1.8243	0.022494	-0.351896	0.80935	-2.1762	0.026053
WRKY	LOC105175676	probable WRKY transcription factor 28	56.6757	18.5634	43.7112	-1.61027	2.37e-05	-0.374728	0.21867	1.23554	0.010182
WRKY	LOC105178875	probable WRKY transcription factor 48	43.8816	66.083	32.336	0.590663	0.022512	-0.440476	0.21825	-1.03114	0.003675
WRKY	LOC105177346	probable WRKY transcription factor 72	9.7165	2.23926	5.52409	-2.11741	0.024838	-0.814699	0.30226	1.30271	0.35066
WRKY	LOC105165844	probable WRKY transcription factor 69	46.1247	25.4295	21.7505	-0.859039	0.01338	-1.08449	0.0027974	-0.225452	0.70977
WRKY	LOC105174375	WRKY transcription factor 44-like	501.557	312.038	233.638	-0.684691	6.83e-09	-1.10214	9.27e-25	-0.417446	0.0069859
WRKY	LOC105167998	probable WRKY transcription factor 31	1221.85	522.827	524.805	-1.22466	4.8e-37	-1.21921	6.28e-63	0.00544622	0.97559
WRKY	LOC105159143	probable WRKY transcription factor 7	390.043	189.523	138.426	-1.04126	1.34e-14	-1.49452	2.48e-28	-0.453261	0.017033
WRKY	LOC105163923	probable WRKY transcription factor 25	1900.27	734.34	633.191	-1.37169	7.25e-71	-1.5855	2.32e-139	-0.213807	0.05463
WRKY	LOC105174673	probable WRKY transcription factor 70	1392.73	525.344	421.382	-1.40658	7.44e-56	-1.72472	2.75e-119	-0.318133	0.012721
WRKY	LOC105160090	probable WRKY transcription factor 57	41.976	25.8333	12.6567	-0.70033	0.056261	-1.72966	7.95e-05	-1.02933	0.089862
WRKY	LOC105164855	probable WRKY transcription factor 40	98.1843	27.9802	28.8517	-1.81109	1.52e-11	-1.76684	1.37e-10	0.0442504	0.94319
WRKY	LOC105160789	probable WRKY transcription factor 70	136.196	33.8241	37.6606	-2.00956	2.9e-17	-1.85455	1.81e-14	0.155007	0.77151
WRKY	LOC105156836	probable WRKY transcription factor 48	98.4764	47.9283	26.4856	-1.0389	3.45e-05	-1.89457	3.69e-11	-0.855668	0.033743
WRKY	LOC105167193	probable WRKY transcription factor 70	27.5203	1.71951	6.41921	-4.00042	4.79e-07	-2.10003	0.00024916	1.9004	0.1451
WRKY	LOC105167552	probable WRKY transcription factor 65	14.6894	6.53599	3.22975	-1.1683	0.065411	-2.18528	0.0049905	-1.01698	0.40344
WRKY	LOC105175324	WRKY transcription factor 6	1799.04	534.247	376.886	-1.75165	1.04e-80	-2.25502	3.66e-192	-0.503378	0.00019869
WRKY	LOC105173039	WRKY transcription factor 22	760.977	265.413	158.732	-1.51962	1.03e-51	-2.26126	1.92e-92	-0.741643	1.01e-05
WRKY	LOC105177653	probable WRKY transcription factor 7	99.2511	50.1881	18.4745	-0.983738	5.63e-05	-2.42554	7.97e-15	-1.44181	0.00071027
WRKY	LOC105164641	probable WRKY transcription factor 50	281.69	238.053	51.5258	-0.242822	0.11411	-2.45074	1.4e-37	-2.20792	1.11e-22
WRKY	LOC105163028	probable WRKY transcription factor 23	656.059	155.948	112.737	-2.07276	3.74e-66	-2.54087	5.15e-91	-0.468109	0.030996
WRKY	LOC105179013	probable WRKY transcription factor 50	476.625	95.4336	78.9597	-2.32028	6.85e-65	-2.59366	2.55e-69	-0.27338	0.32982
WRKY	LOC105161503	probable WRKY transcription factor 33	2611.6	770.079	379.883	-1.76185	1.79e-83	-2.78131	1.03e-296	-1.01945	5.49e-16
WRKY	LOC105177515	probable WRKY transcription factor 75	12.9965	3.3477	1.805	-1.95688	0.0087655	-2.84805	0.0034763	-0.891171	0.64225
WRKY	LOC105164924	probable WRKY transcription factor 17	4310.23	1978.55	585.934	-1.12332	6.43e-55	-2.87896	0	-1.75564	2.05e-82
WRKY	LOC105173493	probable WRKY transcription factor 41	1697.32	507.322	224.398	-1.74229	4.38e-105	-2.91913	1.39e-257	-1.17684	2.11e-19
WRKY	LOC105155799	probable WRKY transcription factor 30	1522.37	319.768	197.657	-2.25122	1.16e-125	-2.94525	8.11e-208	-0.694026	3.33e-05
WRKY	LOC105164227	probable WRKY transcription factor 29	45.6339	1.30536	5.59879	-5.12759	3.84e-10	-3.02692	8.85e-09	2.10067	0.14535
WRKY	LOC105179124	probable WRKY transcription factor 53	1104.84	358.977	94.007	-1.62188	5.11e-70	-3.55493	2.23e-186	-1.93305	2.16e-29
WRKY	LOC105158610	probable WRKY transcription factor 53	1391.68	166.497	112.887	-3.06326	9.3e-194	-3.62388	2.68e-235	-0.560613	0.0065818
WRKY	LOC105158311	probable WRKY transcription factor 40	104.282	11.7931	8.4542	-3.14448	4.12e-22	-3.62468	1.88e-19	-0.480203	0.59198
WRKY	LOC110012813	probable WRKY transcription factor 33	1497.92	234.882	109.963	-2.67295	3.04e-171	-3.76786	1.77e-247	-1.09491	1.94e-08
WRKY	LOC105167312	probable WRKY transcription factor 71	520.842	22.0564	38.2196	-4.56158	1.84e-106	-3.76846	4.55e-91	0.793118	0.070939
WRKY	LOC105165167	probable WRKY transcription factor 40	4414.81	795.511	313.646	-2.4724	1.72e-273	-3.81514	0	-1.34274	1.48e-33
WRKY	LOC105156719	probable WRKY transcription factor 75	91.6178	13.1228	5.96722	-2.80355	1.28e-18	-3.9405	2.43e-17	-1.13694	0.1735
WRKY	LOC105168680	probable WRKY transcription factor 75	14.2293	3.51112	0.898069	-2.01887	0.0063287	-3.9859	0.0011602	-1.96703	0.33169
WRKY	LOC105178598	WRKY transcription factor 6	128.534	4.9413	4.62011	-4.70111	8.77e-28	-4.79807	1.15e-21	-0.0969635	0.94124
WRKY	LOC105160383	probable WRKY transcription factor 30	2701.84	601.034	59.6962	-2.16843	2.87e-117	-5.50016	4.45e-205	-3.33173	1.36e-76
YABBY	LOC105173319	axial regulator YABBY 1-like	19.7259	726.784	2148.81	5.20337	1.53e-155	6.76731	2.7e-116	1.56394	8.58e-70
YABBY	LOC105171079	axial regulator YABBY 1	124.464	1533.01	2300.88	3.62257	1.21e-232	4.20839	3.55e-182	0.585822	7.07e-13
zf-A20	LOC105174085	zinc finger A20 and AN1 domain-containing stress-associated protein 4	2064.46	592.715	404.414	-1.80036	5.25e-125	-2.35186	6.76e-227	-0.551506	6.34e-06
zf-GRF	LOC105178367	DNA topoisomerase 3-alpha	131.55	100.267	37.6665	-0.391768	0.077606	-1.80426	1.74e-14	-1.41249	3.87e-06
zf-TAZ	LOC105178653	histone acetyltransferase HAC1	841.222	1168.21	1731.73	0.473737	0.00051152	1.04166	7.52e-64	0.567921	0.014991
zf-TAZ	LOC105168554	BTB/POZ and TAZ domain-containing protein 1	1244.39	666.287	203.801	-0.901223	3.56e-29	-2.61021	3.8e-174	-1.70898	1.63e-42
Zim	LOC105163022	protein TIFY 10b-like	43.5905	118.018	150.49	1.43692	9.75e-11	1.78758	3.3e-19	0.35066	0.12976
Zim	LOC105173706	protein TIFY 10A-like	7225.06	1727.51	383.258	-2.06432	1.89e-217	-4.23662	0	-2.17231	1.63e-110
Zim	LOC105161945	protein TIFY 10a-like	7239.55	2299.94	343.537	-1.65431	1.55e-151	-4.39736	0	-2.74306	5.69e-162
